# Supplementary material for: Poly[[[diaqua­sodium]-μ3-5-carb­oxy-2-ethyl-1H-imidazole-4-carboxyl­ato-κ4 N 3,O 4:O 5:O 5] monohydrate]
Source: Acta Crystallogr Sect E Struct Rep Online. 2011 Feb 2;67(Pt 3):m295–6. doi: 10.1107/S1600536811002741 (PMC3051994; doi:10.1107/S1600536811002741)
Supplement: Supplementary file 1 [file e-67-0m295-sup1.cif]

##############################################################################
###                                                                        ###
###        Electronic paper (Acta Crystallographica Section E)             ###
###                                                                        ###
##############################################################################
#                                                                            #
# This CIF contains the data in a paper accepted for publication in Acta     #
# Crystallographica Section E. It conforms to the requirements of Notes      #
# for Authors for Section E, and has been peer reviewed under the auspices   #
# of the IUCr Commission on Journals.                                        #
#                                                                            #
# Full details of the Crystallographic Information File format               #
# are given in the paper "The Crystallographic Information File (CIF):       #
# a New Standard Archive File for Crystallography" by S. R. Hall, F. H.      #
# Allen and I. D. Brown [Acta Cryst. (1991), A47, 655-685].                  #
#                                                                            #
# The current version of the core CIF dictionary is obtainable from          #
# ftp://ftp.iucr.org/pub/cif_core.dic. The current version number is 2.4.    #
#                                                                            #
# Software is freely available for graphical display of the structure(s) in  #
# this CIF.  For information consult the CIF home page http://www.iucr.org/  #
# cif/home.html                                                              #
#                                                                            #
# This file may be used for bona fide research purposes within the           #
# scientific community so long as proper attribution is given to the journal # 
# article from which it was obtained.                                        #
#                                                                            #
##############################################################################
                                             
data_I
_audit_creation_method     SHELXL-97
_chemical_name_systematic
;
Poly[[[diaquasodium]-\m~3~-5-carboxy-2-ethyl-1<i>H</i>-
imidazole-4-carboxylato-\k^4^<i>N</i>^3^,<i>O</i>^4^:<i>O</i>^5^:<i>O</i>^5^]
monohydrate]
;
_chemical_name_common     ?
_chemical_formula_moiety     'C7 H11 N2 Na O6, H2 O'
_chemical_formula_sum     'C7 H13 N2 Na O7'
_chemical_formula_iupac     '[Na (C7 H7 N2 O4) (H2 O)2], H2 O'
_chemical_formula_weight     260.18
_chemical_melting_point     ?
_symmetry_cell_setting     monoclinic
_symmetry_space_group_name_H-M     'P 21/n'
_symmetry_space_group_name_Hall     '-P 2yn'
loop_
    _symmetry_equiv_pos_as_xyz
    'x, y, z'
    '-x+1/2, y+1/2, -z+1/2'
    '-x, -y, -z'
    'x-1/2, -y-1/2, z-1/2'
_cell_length_a     8.5231(8)
_cell_length_b     7.0598(7)
_cell_length_c     19.0329(17)
_cell_angle_alpha     90.00
_cell_angle_beta     98.8800(10)
_cell_angle_gamma     90.00
_cell_volume     1131.51(18)
_cell_formula_units_Z     4
_cell_measurement_reflns_used     1702
_cell_measurement_theta_min     2.449
_cell_measurement_theta_max     25.93
_cell_measurement_temperature     298(2)
_exptl_crystal_description     block
_exptl_crystal_colour     colorless
_exptl_crystal_size_max     0.49
_exptl_crystal_size_mid     0.48
_exptl_crystal_size_min     0.34
_exptl_crystal_density_diffrn     1.527
_exptl_crystal_density_meas     ?
_exptl_crystal_density_method     'not measured'
_exptl_crystal_F_000     544
_exptl_absorpt_coefficient_mu     0.167
_exptl_absorpt_correction_type     multi-scan
_exptl_absorpt_process_details     '(SADABS; Bruker, 2007)'
_exptl_absorpt_correction_T_min     0.9228
_exptl_absorpt_correction_T_max     0.9455
_exptl_special_details
;
;
_diffrn_ambient_temperature     298(2)
_diffrn_radiation_type     MoK\a
_diffrn_radiation_wavelength     0.71073
_diffrn_radiation_source     'fine-focus sealed tube'
_diffrn_radiation_monochromator     graphite
_diffrn_measurement_device_type     'Bruker SMART 1000 CCD area-detector'
_diffrn_measurement_method     '\f and \w'
_diffrn_detector_area_resol_mean     ?
_diffrn_reflns_number     5410
_diffrn_reflns_av_R_equivalents     0.0434
_diffrn_reflns_av_sigmaI/netI     0.0433
_diffrn_reflns_theta_min     2.49
_diffrn_reflns_theta_max     24.99
_diffrn_reflns_theta_full     24.99
_diffrn_measured_fraction_theta_max     0.999
_diffrn_measured_fraction_theta_full     0.999
_diffrn_reflns_limit_h_min     -6
_diffrn_reflns_limit_h_max     10
_diffrn_reflns_limit_k_min     -8
_diffrn_reflns_limit_k_max     8
_diffrn_reflns_limit_l_min     -22
_diffrn_reflns_limit_l_max     21
_diffrn_standards_number     0
_diffrn_standards_interval_count     ?
_diffrn_standards_interval_time     ?
_diffrn_standards_decay_%     ?
_refine_special_details
;
Refinement of <i>F</i>^2^ against ALL reflections. The weighted <i>R</i>-factor
<i>wR</i> and goodness of fit <i>S</i> are based on <i>F</i>^2^, conventional
<i>R</i>-factors <i>R</i> are based on <i>F</i>, with <i>F</i> set to zero for
negative <i>F</i>^2^. The threshold expression of <i>F</i>^2^ >
\s(<i>F</i>^2^) is used only for calculating <i>R</i>-factors(gt) <i>etc</i>.
and is not relevant to the choice of reflections for refinement.
<i>R</i>-factors based on <i>F</i>^2^ are statistically about twice as large
as those based on <i>F</i>, and <i>R</i>- factors based on ALL data will be
even larger.
;
_reflns_number_total     1991
_reflns_number_gt     1549
_reflns_threshold_expression     I>2\s(I)
_refine_ls_structure_factor_coef     Fsqd
_refine_ls_matrix_type     full
_refine_ls_R_factor_all     0.0535
_refine_ls_R_factor_gt     0.0390
_refine_ls_wR_factor_gt     0.0952
_refine_ls_wR_factor_ref     0.1085
_refine_ls_goodness_of_fit_ref     1.043
_refine_ls_restrained_S_all     1.222
_refine_ls_number_reflns     1991
_refine_ls_number_parameters     162
_refine_ls_number_restraints     9
_refine_ls_hydrogen_treatment     mixed
_refine_ls_weighting_scheme     calc
_refine_ls_weighting_details
         'calc w=1/[\s^2^(Fo^2^)+(0.0431P)^2^+0.6580P] where P=(Fo^2^+2Fc^2^)/3'
_atom_sites_solution_hydrogens     geom
_atom_sites_solution_primary     direct
_atom_sites_solution_secondary     difmap
_refine_ls_shift/su_max     0.000
_refine_ls_shift/su_mean     0.000
_refine_diff_density_max     0.329
_refine_diff_density_min     -0.272
_refine_ls_extinction_method     'SHELXL97 (Sheldrick, 2008)'
_refine_ls_extinction_coef     0.116(7)
_refine_ls_extinction_expression
                                  'Fc^*^=kFc[1+0.001xFc^2^\l^3^/sin(2\q)]^-1/4^'
loop_
    _atom_type_symbol
    _atom_type_description
    _atom_type_scat_dispersion_real
    _atom_type_scat_dispersion_imag
    _atom_type_scat_source
    'C' 'C' 0.0033 0.0016
                         'International Tables Vol C Tables 4.2.6.8 and 6.1.1.4'
    'H' 'H' 0.0000 0.0000
                         'International Tables Vol C Tables 4.2.6.8 and 6.1.1.4'
    'O' 'O' 0.0106 0.0060
                         'International Tables Vol C Tables 4.2.6.8 and 6.1.1.4'
    'N' 'N' 0.0061 0.0033
                         'International Tables Vol C Tables 4.2.6.8 and 6.1.1.4'
    'Na' 'Na' 0.0362 0.0249
                         'International Tables Vol C Tables 4.2.6.8 and 6.1.1.4'
_computing_data_collection     'SMART (Bruker, 2007)'
_computing_cell_refinement     'SAINT (Bruker, 2007)'
_computing_data_reduction     'SAINT (Bruker, 2007)'
_computing_structure_solution     'SHELXS97 (Sheldrick, 2008)'
_computing_structure_refinement     'SHELXL97 (Sheldrick, 2008)'
_computing_molecular_graphics     'SHELXTL (Sheldrick, 2008)'
_computing_publication_material     'SHELXTL (Sheldrick, 2008)'
loop_
    _atom_site_type_symbol
    _atom_site_label
    _atom_site_fract_x
    _atom_site_fract_y
    _atom_site_fract_z
    _atom_site_U_iso_or_equiv
    _atom_site_adp_type
    _atom_site_calc_flag
    _atom_site_refinement_flags
    _atom_site_occupancy
    _atom_site_disorder_assembly
    _atom_site_disorder_group
    Na Na1 0.93820(11) 0.32398(16) 0.56175(5) 0.0388(4) Uani d . 1 . .
    N N1 0.3469(2) 0.7014(3) 0.42293(10) 0.0288(5) Uani d . 1 . .
    N N2 0.5987(2) 0.6488(3) 0.41437(10) 0.0283(5) Uani d . 1 . .
    H H2 0.6816 0.6165 0.3966 0.034 Uiso calc R 1 . .
    O O1 0.2192(2) 0.8220(3) 0.54163(10) 0.0413(5) Uani d . 1 . .
    O O2 0.4583(2) 0.8601(3) 0.60539(9) 0.0361(5) Uani d . 1 . .
    O O3 0.7371(2) 0.8029(3) 0.59418(9) 0.0361(5) Uani d . 1 . .
    H H3 0.6453 0.8360 0.5953 0.054 Uiso calc R 1 . .
    O O4 0.8713(2) 0.6644(3) 0.51722(9) 0.0374(5) Uani d . 1 . .
    O O1W 1.1322(2) 0.5012(3) 0.63961(10) 0.0413(5) Uani d D 1 . .
    H H1W 1.132(4) 0.608(2) 0.6204(13) 0.062 Uiso d D 1 . .
    H H2W 1.152(4) 0.509(4) 0.6843(6) 0.062 Uiso d D 1 . .
    O O2W 1.0214(2) 0.0314(3) 0.61812(10) 0.0444(6) Uani d D 1 . .
    H H3W 1.0861 -0.0263 0.5958 0.067 Uiso d RD 1 . .
    H H4W 0.9347 -0.0303 0.6128 0.067 Uiso d RD 1 . .
    O O3W 0.3117(3) 0.0343(4) 0.71733(11) 0.0803(9) Uani d D 1 . .
    H H5W 0.3704 -0.0161 0.6902 0.120 Uiso d RD 1 . .
    H H6W 0.2135 0.0274 0.7005 0.120 Uiso d RD 1 . .
    C C1 0.3656(3) 0.8138(4) 0.54743(13) 0.0292(6) Uani d . 1 . .
    C C2 0.4401(3) 0.7466(3) 0.48677(12) 0.0256(6) Uani d . 1 . .
    C C3 0.5973(3) 0.7131(3) 0.48215(12) 0.0255(6) Uani d . 1 . .
    C C4 0.7464(3) 0.7262(4) 0.53360(13) 0.0277(6) Uani d . 1 . .
    C C5 0.4475(3) 0.6448(4) 0.38032(13) 0.0280(6) Uani d . 1 . .
    C C6 0.4053(3) 0.5841(5) 0.30430(13) 0.0391(7) Uani d . 1 . .
    H H6A 0.4522 0.4610 0.2986 0.047 Uiso calc R 1 . .
    H H6B 0.4512 0.6731 0.2744 0.047 Uiso calc R 1 . .
    C C7 0.2284(3) 0.5722(5) 0.27913(15) 0.0472(8) Uani d . 1 . .
    H H7A 0.1832 0.4770 0.3059 0.071 Uiso calc R 1 . .
    H H7B 0.2094 0.5397 0.2296 0.071 Uiso calc R 1 . .
    H H7C 0.1804 0.6925 0.2859 0.071 Uiso calc R 1 . .
loop_
    _atom_site_aniso_label
    _atom_site_aniso_U_11
    _atom_site_aniso_U_22
    _atom_site_aniso_U_33
    _atom_site_aniso_U_12
    _atom_site_aniso_U_13
    _atom_site_aniso_U_23
    Na1 0.0261(6) 0.0525(8) 0.0381(6) 0.0021(5) 0.0057(4) -0.0010(5)
    N1 0.0239(11) 0.0336(12) 0.0288(11) 0.0004(9) 0.0038(9) 0.0000(9)
    N2 0.0228(11) 0.0363(13) 0.0270(11) 0.0012(9) 0.0083(8) -0.0012(9)
    O1 0.0241(10) 0.0583(13) 0.0433(11) 0.0016(9) 0.0107(8) -0.0118(10)
    O2 0.0295(10) 0.0503(12) 0.0289(10) 0.0009(8) 0.0057(7) -0.0098(8)
    O3 0.0243(9) 0.0520(13) 0.0319(10) 0.0009(8) 0.0033(7) -0.0077(9)
    O4 0.0229(10) 0.0517(13) 0.0379(10) 0.0049(8) 0.0061(8) -0.0022(9)
    O1W 0.0422(11) 0.0494(13) 0.0332(10) 0.0032(10) 0.0086(9) -0.0007(9)
    O2W 0.0342(10) 0.0526(13) 0.0464(12) 0.0014(9) 0.0062(8) -0.0099(10)
    O3W 0.0568(15) 0.148(3) 0.0359(12) 0.0132(16) 0.0053(10) -0.0115(15)
    C1 0.0279(14) 0.0297(14) 0.0312(14) -0.0002(11) 0.0082(11) 0.0000(11)
    C2 0.0246(12) 0.0257(13) 0.0272(12) -0.0007(10) 0.0056(10) 0.0015(10)
    C3 0.0257(13) 0.0260(13) 0.0255(12) -0.0001(10) 0.0060(10) 0.0000(10)
    C4 0.0255(13) 0.0291(14) 0.0293(13) -0.0002(11) 0.0062(10) 0.0011(11)
    C5 0.0266(13) 0.0307(14) 0.0272(13) 0.0003(10) 0.0054(10) 0.0006(11)
    C6 0.0391(16) 0.0506(19) 0.0275(14) -0.0012(13) 0.0048(11) -0.0024(13)
    C7 0.0446(17) 0.058(2) 0.0351(15) -0.0049(15) -0.0052(12) 0.0008(14)
_geom_special_details
;
All e.s.d.'s (except the e.s.d. in the dihedral angle between two l.s. planes)
are estimated using the full covariance matrix. The cell e.s.d.'s are taken
into account individually in the estimation of e.s.d.'s in distances, angles
and torsion angles; correlations between e.s.d.'s in cell parameters are only
used when they are defined by crystal symmetry. An approximate (isotropic)
treatment of cell e.s.d.'s is used for estimating e.s.d.'s involving l.s.
planes.
;
loop_
    _geom_bond_atom_site_label_1
    _geom_bond_atom_site_label_2
    _geom_bond_site_symmetry_2
    _geom_bond_distance
    _geom_bond_publ_flag
    Na1 O4 3_766 2.378(2) ?
    Na1 O2W . 2.384(2) ?
    Na1 O1W . 2.396(2) ?
    Na1 O1 3_666 2.433(2) ?
    Na1 N1 3_666 2.498(2) ?
    Na1 O4 . 2.583(2) ?
    N1 C5 . 1.329(3) ?
    N1 C2 . 1.383(3) ?
    N1 Na1 3_666 2.498(2) ?
    N2 C5 . 1.351(3) ?
    N2 C3 . 1.369(3) ?
    N2 H2 . 0.8600 ?
    O1 C1 . 1.237(3) ?
    O1 Na1 3_666 2.432(2) ?
    O2 C1 . 1.296(3) ?
    O3 C4 . 1.287(3) ?
    O3 H3 . 0.8200 ?
    O4 C4 . 1.234(3) ?
    O4 Na1 3_766 2.378(2) ?
    O1W H1W . 0.840(11) ?
    O1W H2W . 0.843(11) ?
    O2W H3W . 0.8500 ?
    O2W H4W . 0.8500 ?
    O3W H5W . 0.8500 ?
    O3W H6W . 0.8499 ?
    C1 C2 . 1.480(3) ?
    C2 C3 . 1.377(3) ?
    C3 C4 . 1.482(3) ?
    C5 C6 . 1.499(3) ?
    C6 C7 . 1.512(4) ?
    C6 H6A . 0.9700 ?
    C6 H6B . 0.9700 ?
    C7 H7A . 0.9600 ?
    C7 H7B . 0.9600 ?
    C7 H7C . 0.9600 ?
loop_
    _geom_angle_atom_site_label_1
    _geom_angle_atom_site_label_2
    _geom_angle_atom_site_label_3
    _geom_angle_site_symmetry_1
    _geom_angle_site_symmetry_3
    _geom_angle
    _geom_angle_publ_flag
    O4 Na1 O2W 3_766 . 97.45(7) ?
    O4 Na1 O1W 3_766 . 84.24(7) ?
    O2W Na1 O1W . . 92.58(7) ?
    O4 Na1 O1 3_766 3_666 81.27(7) ?
    O2W Na1 O1 . 3_666 94.91(8) ?
    O1W Na1 O1 . 3_666 164.44(8) ?
    O4 Na1 N1 3_766 3_666 147.95(8) ?
    O2W Na1 N1 . 3_666 96.45(8) ?
    O1W Na1 N1 . 3_666 123.79(8) ?
    O1 Na1 N1 3_666 3_666 68.86(7) ?
    O4 Na1 O4 3_766 . 84.16(7) ?
    O2W Na1 O4 . . 171.50(8) ?
    O1W Na1 O4 . . 79.24(7) ?
    O1 Na1 O4 3_666 . 93.59(7) ?
    N1 Na1 O4 3_666 . 86.31(7) ?
    O4 Na1 Na1 3_766 3_766 44.22(5) ?
    O2W Na1 Na1 . 3_766 140.98(7) ?
    O1W Na1 Na1 . 3_766 78.72(6) ?
    O1 Na1 Na1 3_666 3_766 86.90(6) ?
    N1 Na1 Na1 3_666 3_766 120.13(7) ?
    O4 Na1 Na1 . 3_766 39.94(4) ?
    C5 N1 C2 . . 105.55(19) ?
    C5 N1 Na1 . 3_666 141.28(17) ?
    C2 N1 Na1 . 3_666 110.58(15) ?
    C5 N2 C3 . . 108.2(2) ?
    C5 N2 H2 . . 125.9 ?
    C3 N2 H2 . . 125.9 ?
    C1 O1 Na1 . 3_666 118.37(16) ?
    C4 O3 H3 . . 109.5 ?
    C4 O4 Na1 . 3_766 147.92(17) ?
    C4 O4 Na1 . . 113.65(16) ?
    Na1 O4 Na1 3_766 . 95.84(7) ?
    Na1 O1W H1W . . 104(2) ?
    Na1 O1W H2W . . 132(2) ?
    H1W O1W H2W . . 111.4(15) ?
    Na1 O2W H3W . . 111.2 ?
    Na1 O2W H4W . . 101.4 ?
    H3W O2W H4W . . 108.2 ?
    H5W O3W H6W . . 112.6 ?
    O1 C1 O2 . . 122.6(2) ?
    O1 C1 C2 . . 119.6(2) ?
    O2 C1 C2 . . 117.8(2) ?
    C3 C2 N1 . . 109.7(2) ?
    C3 C2 C1 . . 130.1(2) ?
    N1 C2 C1 . . 120.1(2) ?
    N2 C3 C2 . . 105.48(19) ?
    N2 C3 C4 . . 120.8(2) ?
    C2 C3 C4 . . 133.7(2) ?
    O4 C4 O3 . . 123.3(2) ?
    O4 C4 C3 . . 119.7(2) ?
    O3 C4 C3 . . 116.9(2) ?
    N1 C5 N2 . . 111.0(2) ?
    N1 C5 C6 . . 126.4(2) ?
    N2 C5 C6 . . 122.6(2) ?
    C5 C6 C7 . . 113.6(2) ?
    C5 C6 H6A . . 108.8 ?
    C7 C6 H6A . . 108.8 ?
    C5 C6 H6B . . 108.8 ?
    C7 C6 H6B . . 108.8 ?
    H6A C6 H6B . . 107.7 ?
    C6 C7 H7A . . 109.5 ?
    C6 C7 H7B . . 109.5 ?
    H7A C7 H7B . . 109.5 ?
    C6 C7 H7C . . 109.5 ?
    H7A C7 H7C . . 109.5 ?
    H7B C7 H7C . . 109.5 ?
loop_
    _geom_torsion_atom_site_label_1
    _geom_torsion_atom_site_label_2
    _geom_torsion_atom_site_label_3
    _geom_torsion_atom_site_label_4
    _geom_torsion_site_symmetry_1
    _geom_torsion_site_symmetry_2
    _geom_torsion_site_symmetry_3
    _geom_torsion_site_symmetry_4
    _geom_torsion
    _geom_torsion_publ_flag
    O4 Na1 O4 C4 3_766 . . . 167.0(2) ?
    O1W Na1 O4 C4 . . . . -107.73(17) ?
    O1 Na1 O4 C4 3_666 . . . 86.20(17) ?
    N1 Na1 O4 C4 3_666 . . . 17.68(17) ?
    Na1 Na1 O4 C4 3_766 . . . 167.0(2) ?
    O4 Na1 O4 Na1 3_766 . . 3_766 0.0 ?
    O1W Na1 O4 Na1 . . . 3_766 85.23(7) ?
    O1 Na1 O4 Na1 3_666 . . 3_766 -80.84(7) ?
    N1 Na1 O4 Na1 3_666 . . 3_766 -149.36(8) ?
    Na1 O1 C1 O2 3_666 . . . -168.77(19) ?
    Na1 O1 C1 C2 3_666 . . . 10.4(3) ?
    C5 N1 C2 C3 . . . . -1.1(3) ?
    Na1 N1 C2 C3 3_666 . . . 164.78(16) ?
    C5 N1 C2 C1 . . . . -179.3(2) ?
    Na1 N1 C2 C1 3_666 . . . -13.5(3) ?
    O1 C1 C2 C3 . . . . -175.0(3) ?
    O2 C1 C2 C3 . . . . 4.3(4) ?
    O1 C1 C2 N1 . . . . 2.9(4) ?
    O2 C1 C2 N1 . . . . -177.8(2) ?
    C5 N2 C3 C2 . . . . 0.0(3) ?
    C5 N2 C3 C4 . . . . 177.7(2) ?
    N1 C2 C3 N2 . . . . 0.6(3) ?
    C1 C2 C3 N2 . . . . 178.7(2) ?
    N1 C2 C3 C4 . . . . -176.6(3) ?
    C1 C2 C3 C4 . . . . 1.5(5) ?
    Na1 O4 C4 O3 3_766 . . . -121.0(3) ?
    Na1 O4 C4 O3 . . . . 83.8(3) ?
    Na1 O4 C4 C3 3_766 . . . 59.2(4) ?
    Na1 O4 C4 C3 . . . . -96.0(2) ?
    N2 C3 C4 O4 . . . . -5.9(4) ?
    C2 C3 C4 O4 . . . . 171.0(3) ?
    N2 C3 C4 O3 . . . . 174.3(2) ?
    C2 C3 C4 O3 . . . . -8.9(4) ?
    C2 N1 C5 N2 . . . . 1.1(3) ?
    Na1 N1 C5 N2 3_666 . . . -157.43(19) ?
    C2 N1 C5 C6 . . . . -178.6(3) ?
    Na1 N1 C5 C6 3_666 . . . 22.8(5) ?
    C3 N2 C5 N1 . . . . -0.7(3) ?
    C3 N2 C5 C6 . . . . 179.0(2) ?
    N1 C5 C6 C7 . . . . -5.9(4) ?
    N2 C5 C6 C7 . . . . 174.4(2) ?
loop_
    _geom_hbond_atom_site_label_D
    _geom_hbond_atom_site_label_H
    _geom_hbond_atom_site_label_A
    _geom_hbond_site_symmetry_A
    _geom_hbond_distance_DH
    _geom_hbond_distance_HA
    _geom_hbond_distance_DA
    _geom_hbond_angle_DHA
    O3W H6W O2W 1_455 0.85 2.09 2.872(3) 154
    O3W H5W O2 1_545 0.85 2.07 2.904(3) 165
    O2W H4W O3 1_545 0.85 2.04 2.888(3) 174
    O2W H3W O1 1_645 0.85 1.96 2.812(3) 174
    O1W H2W O3W 2_656 0.843(11) 1.859(12) 2.701(3) 178(3)
    O1W H1W O1 1_655 0.840(11) 2.326(17) 3.096(3) 152(3)
    O3 H3 O2 . 0.82 1.64 2.453(2) 168
    N2 H2 O1W 3_766 0.86 2.01 2.857(3) 171
data_global
_journal_date_recd_electronic     2011-01-13
_journal_date_accepted     2011-01-20
_journal_name_full     'Acta Crystallographica, Section E'
_journal_year     2011
_journal_volume     67
_journal_issue      3
_journal_page_first     m295
_journal_page_last     m296
_journal_paper_category     QM
_journal_coeditor_code     ZL2345
_publ_contact_author_name     'Wen-Dong, Song'
_publ_contact_author_address
;
College of Science, Guang Dong Ocean University,
Zhan Jiang 524088
People's Republic of China.
;
_publ_contact_author_email     songwd60@163.com
_publ_contact_author_fax     '86 0759 2383636'
_publ_contact_author_phone     '86 0759 2383559'
_publ_section_title
;\
Poly[[[diaquasodium]-\m~3~-5-carboxy-2-ethyl-1<i>H</i>-imidazole-4-\
carboxylato-\k^4^<i>N</i>^3^,<i>O</i>^4^:<i>O</i>^5^:<i>O</i>^5^]
monohydrate]
;
loop_
    _publ_author_name
    _publ_author_footnote
    _publ_author_address
    'Shi-Jie Li' .
;
College of Food Science and Technology, Guangdong Ocean University
Zhanjiang 524088
People's Republic of China
;
    'Xiao-Tian Ma' .
;
College of Food Science and Technology, Guangdong Ocean University
Zhanjiang 524088
People's Republic of China
;
    'Wen-Dong Song' .
;
College of Science, Guangdong Ocean University
Zhanjiang 524088
People's Republic of China
;
    'Xiao-Fei Li' .
;
College of Agriculture, Guangdong Ocean University
Zhanjiang 524088
People's Republic of China
;
    'Juan-Hua Liu' .
;
College of Food Science and Technology, Guangdong Ocean University
Zhanjiang 524088
People's Republic of China
;
