# Supplementary material for: Poly[[[diaqua­sodium]-μ3-5-carb­oxy-2-ethyl-1H-imidazole-4-carboxyl­ato-κ4 N 3,O 4:O 5:O 5] monohydrate]
Source: Acta Crystallogr Sect E Struct Rep Online. 2011 Feb 2;67(Pt 3):m295–6. doi: 10.1107/S1600536811002741 (PMC3051994; doi:10.1107/S1600536811002741)
Supplement: Supplementary file 2 [file e-67-0m295-Isup2.hkl]

# 
# h,k,l, Fc-squared, Fo-squared, sigma(Fo-squared) and status flag 
# 
data_I
_shelx_title ' 100417g in P2(1)/n' 
_shelx_refln_list_code          4 
_shelx_F_calc_maximum      152.97 
_exptl_crystal_F_000       544.00 
_reflns_d_resolution_high  0.8411 
 
loop_ 
 _symmetry_equiv_pos_as_xyz 
 'x, y, z' 
 '-x+1/2, y+1/2, -z+1/2' 
 '-x, -y, -z' 
 'x-1/2, -y-1/2, z-1/2' 
 
_cell_length_a     8.5231 
_cell_length_b     7.0598 
_cell_length_c    19.0329 
_cell_angle_alpha  90.000 
_cell_angle_beta   98.880 
_cell_angle_gamma  90.000 
 
_shelx_F_squared_multiplier     1.000 
 
loop_ 
 _refln_index_h 
 _refln_index_k 
 _refln_index_l 
 _refln_F_squared_calc 
 _refln_F_squared_meas 
 _refln_F_squared_sigma 
 _refln_observed_status 
   2   0   0        0.83       -0.09      1.01 o 
   4   0   0       96.58       76.38      5.73 o 
   6   0   0     1248.06     1345.60     51.31 o 
   8   0   0       18.68       12.50      5.42 o 
  10   0   0      220.90      215.19     15.28 o 
   1   1   0        3.17        5.08      0.62 o 
   2   1   0      271.25      325.72      6.38 o 
   3   1   0     2792.86     2791.07     59.81 o 
   4   1   0      133.88      139.12      4.41 o 
   5   1   0        7.11        5.58      1.50 o 
   6   1   0      469.42      479.03     15.38 o 
   7   1   0        7.11       10.60      3.37 o 
   8   1   0      991.04      955.38     53.19 o 
   9   1   0       21.49       10.84      3.87 o 
   0   2   0     3440.02     3750.51    131.88 o 
   1   2   0       18.47        3.29      1.43 o 
   2   2   0      128.17      136.18      4.06 o 
   3   2   0       30.05       36.19      1.74 o 
   4   2   0        0.01        1.44      1.01 o 
   5   2   0      507.74      534.74     13.15 o 
   6   2   0      952.25     1060.71     29.78 o 
   7   2   0      180.98      172.38      8.73 o 
   8   2   0        2.18        3.80     10.25 o 
   9   2   0       12.01       17.67      4.50 o 
   1   3   0      437.30      419.72      8.67 o 
   2   3   0        0.10       -2.08      1.74 o 
   3   3   0     1790.33     1843.46     33.52 o 
   4   3   0      411.60      379.95     10.16 o 
   5   3   0        1.09       -1.87      1.54 o 
   6   3   0       36.82       46.48      4.86 o 
   7   3   0        8.95        3.08      2.82 o 
   8   3   0       23.13       25.96      5.12 o 
   9   3   0       42.07       49.33      6.52 o 
   0   4   0       46.85       29.16      5.34 o 
   1   4   0      595.29      609.80     16.32 o 
   2   4   0      292.41      280.32      9.55 o 
   3   4   0        0.09        0.18      1.54 o 
   4   4   0       15.42        9.69      1.88 o 
   5   4   0       85.36       96.30      4.73 o 
   6   4   0       20.08       29.14      3.50 o 
   7   4   0      187.47      187.81      9.32 o 
   8   4   0       42.87       62.20      6.73 o 
   1   5   0       76.87       67.91      5.11 o 
   2   5   0        2.17       -1.81      1.54 o 
   3   5   0       36.16       27.68      5.32 o 
   4   5   0      105.52      122.07      4.70 o 
   5   5   0      143.58      152.04      6.49 o 
   6   5   0       28.65       33.09      4.15 o 
   7   5   0        0.03       -4.43      2.97 o 
   8   5   0       33.14       41.25      6.19 o 
   0   6   0      913.23      809.98     35.96 o 
   1   6   0       32.54       39.54      5.04 o 
   2   6   0       45.65       48.19      5.98 o 
   3   6   0        3.42        5.35      2.57 o 
   4   6   0       83.13       90.05      5.02 o 
   5   6   0        4.81        0.35      2.53 o 
   6   6   0        6.03        1.90      3.72 o 
   7   6   0       44.89       53.84     10.44 o 
   1   7   0       48.81       35.26      5.41 o 
   2   7   0        3.57       -3.50      2.86 o 
   3   7   0       23.99       15.75      3.44 o 
   4   7   0       61.25       54.43     11.80 o 
   5   7   0       16.58       21.59      5.46 o 
   0   8   0       25.71       25.54      7.42 o 
   1   8   0        3.61        2.86      3.63 o 
   2   8   0       43.64       40.11      6.29 o 
   3   8   0        0.13        0.04      5.48 o 
  -9   0   1       23.01       31.04      7.37 o 
  -7   0   1      134.04      131.25      9.74 o 
  -5   0   1      138.04       93.62      6.98 o 
  -3   0   1      544.15      441.46     16.24 o 
  -1   0   1     1548.42     1671.06     57.76 o 
   1   0   1      727.61      744.99     26.23 o 
   3   0   1       57.95       63.29      3.52 o 
   5   0   1     1420.96     1573.49     57.99 o 
   7   0   1       72.63       68.88      8.42 o 
   9   0   1        6.45        2.83      4.59 o 
 -10   1   1       18.85       13.78      4.77 o 
  -9   1   1       13.85       15.70      4.26 o 
  -8   1   1       12.17       21.03      4.34 o 
  -7   1   1      954.02      861.76     25.46 o 
  -6   1   1      398.55      415.27     17.05 o 
  -5   1   1      861.01      924.01     20.49 o 
  -4   1   1     2498.63     2729.13     55.51 o 
  -3   1   1     3487.71     3259.64     65.54 o 
  -2   1   1     2065.41     2017.76     35.34 o 
  -1   1   1       47.25       21.01      1.09 o 
   0   1   1      696.47      657.44     10.83 o 
   1   1   1       97.99      100.77      2.33 o 
   2   1   1     1323.47     1300.26     23.07 o 
   3   1   1      478.48      428.99      9.94 o 
   4   1   1     1810.23     1941.85     49.19 o 
   5   1   1       87.08       78.68      3.19 o 
   6   1   1        4.21        1.03      2.26 o 
   7   1   1     1424.73     1377.49     37.90 o 
   8   1   1       32.64       36.07     15.81 o 
   9   1   1        3.88        6.48      3.82 o 
  -9   2   1       49.91       55.59      6.46 o 
  -8   2   1        1.40        3.16      2.99 o 
  -7   2   1      316.21      312.80     14.02 o 
  -6   2   1      133.53      160.14      7.46 o 
  -5   2   1       62.37       65.66      3.35 o 
  -4   2   1     2089.85     2124.31     37.96 o 
  -3   2   1        0.59        0.04      0.73 o 
  -2   2   1      444.98      387.83      9.14 o 
  -1   2   1     8173.95     8104.04    281.39 o 
   0   2   1     6645.41     6135.87    124.12 o 
   1   2   1      228.65      235.11      6.34 o 
   2   2   1        3.95        0.83      0.70 o 
   3   2   1      146.93      131.37      3.30 o 
   4   2   1     1552.36     1589.23     29.08 o 
   5   2   1        3.03        4.23      1.64 o 
   6   2   1      668.00      651.08     19.86 o 
   7   2   1        7.48        7.51      3.21 o 
   8   2   1       26.11       30.07      4.79 o 
   9   2   1       18.30       14.69      4.37 o 
  -9   3   1        2.78        4.03      3.85 o 
  -8   3   1        8.93        1.88      3.29 o 
  -7   3   1       82.01       81.71      5.80 o 
  -6   3   1        0.51       -1.33      1.80 o 
  -5   3   1      416.48      402.66     10.98 o 
  -4   3   1      131.56      137.85      4.20 o 
  -3   3   1       49.50       50.18      2.92 o 
  -2   3   1      748.59      776.62     19.99 o 
  -1   3   1        2.56        2.35      0.80 o 
   0   3   1     1478.40     1411.72     30.25 o 
   1   3   1       64.55       61.92      4.86 o 
   2   3   1     3998.06     3943.02     80.32 o 
   3   3   1      725.90      715.12     14.23 o 
   4   3   1      994.15     1030.60     19.77 o 
   5   3   1        1.29        0.91      1.76 o 
   6   3   1      158.98      168.76      7.88 o 
   7   3   1      215.74      207.13      9.51 o 
   8   3   1      312.88      284.95     12.14 o 
   9   3   1        2.58       -3.15      3.30 o 
  -8   4   1       36.54       43.35      5.91 o 
  -7   4   1       39.97       45.63      8.77 o 
  -6   4   1        0.00       -0.15      2.04 o 
  -5   4   1        2.99        3.92      2.19 o 
  -4   4   1      924.42      910.83     18.58 o 
  -3   4   1      297.69      346.83      9.69 o 
  -2   4   1      187.94      189.86      8.84 o 
  -1   4   1      302.62      253.08      9.16 o 
   0   4   1     1075.96     1048.68     28.61 o 
   1   4   1        0.48       -0.70      1.44 o 
   2   4   1        0.40       -0.42      1.41 o 
   3   4   1        6.83        4.95      1.51 o 
   4   4   1      582.79      608.35     13.04 o 
   5   4   1       20.18       25.38      3.43 o 
   6   4   1       34.53       41.63      7.14 o 
   7   4   1       10.40        6.85      3.38 o 
   8   4   1        0.15       -3.25      2.96 o 
  -8   5   1        0.25       -0.99      3.83 o 
  -7   5   1       51.73       54.27      6.47 o 
  -6   5   1       92.71      100.42      5.45 o 
  -5   5   1      230.95      217.98      8.00 o 
  -4   5   1      634.06      652.56     14.34 o 
  -3   5   1       17.36       23.51      3.08 o 
  -2   5   1      209.42      170.62      6.41 o 
  -1   5   1       31.67       24.40      3.71 o 
   0   5   1      168.53      161.58      5.74 o 
   1   5   1       47.84       37.97      4.53 o 
   2   5   1      104.11      106.67      4.95 o 
   3   5   1        0.46       -1.15      1.78 o 
   4   5   1       13.95       15.80      2.41 o 
   5   5   1      337.47      342.42     10.65 o 
   6   5   1       18.04       19.87      3.48 o 
   7   5   1       44.90       52.83      7.28 o 
  -7   6   1       96.68       97.75      8.53 o 
  -6   6   1        9.08        8.42      3.19 o 
  -5   6   1       14.36       23.25      4.76 o 
  -4   6   1       25.95       33.61      3.94 o 
  -3   6   1        2.24        3.40      2.32 o 
  -2   6   1       63.40       44.19      4.24 o 
  -1   6   1      407.89      374.14     14.28 o 
   0   6   1        5.78        5.60      3.36 o 
   1   6   1       13.50       18.26      3.89 o 
   2   6   1      144.25      132.62      5.13 o 
   3   6   1        0.88       -1.81      2.10 o 
   4   6   1      102.60       90.19      5.31 o 
   5   6   1        0.01       -3.91      2.82 o 
   6   6   1        0.16        0.06      3.49 o 
  -5   7   1        5.79        1.74      4.12 o 
  -4   7   1        9.45        5.28      4.01 o 
  -3   7   1        0.37       -0.58      3.20 o 
  -2   7   1        2.17       -0.48      3.07 o 
  -1   7   1       77.56       70.27      9.74 o 
   0   7   1        1.57       -2.83      3.08 o 
   1   7   1        0.00       -3.73      2.48 o 
   2   7   1        0.18       -0.95      3.89 o 
   3   7   1       34.19       27.45      4.24 o 
   4   7   1       17.91       18.70      3.59 o 
   5   7   1        0.29       -0.31      3.07 o 
  -3   8   1       43.44       48.06     11.46 o 
  -2   8   1        7.23        1.30      5.63 o 
  -1   8   1        0.18       -2.93      3.62 o 
   0   8   1        0.14       -0.83      3.65 o 
   1   8   1       81.28       85.72      8.52 o 
   2   8   1        1.76       -1.97      3.25 o 
 -10   0   2        9.13        3.59      5.43 o 
  -8   0   2       89.69       77.09      9.42 o 
  -6   0   2      903.18      856.61     34.72 o 
  -4   0   2     1955.75     1989.92     64.22 o 
  -2   0   2     1287.70     1381.22     34.72 o 
   2   0   2      308.72      328.65     11.32 o 
   4   0   2      187.49      137.02      5.05 o 
   6   0   2      454.90      489.65     22.11 o 
   8   0   2        2.02        2.71      4.21 o 
 -10   1   2        1.31       -1.53      3.72 o 
  -9   1   2       51.24       38.86      5.42 o 
  -8   1   2     1346.64     1249.12     35.63 o 
  -7   1   2      251.24      243.40     10.03 o 
  -6   1   2      343.05      335.20     11.85 o 
  -5   1   2     3200.10     3157.39     73.90 o 
  -4   1   2      259.29      329.31      6.90 o 
  -3   1   2      124.98      136.48      3.74 o 
  -2   1   2     1999.89     1882.87     33.12 o 
  -1   1   2      115.14      112.65      6.11 o 
   0   1   2      278.49      261.31      6.09 o 
   1   1   2      589.19      631.19      9.51 o 
   2   1   2     3713.02     3749.36     63.45 o 
   3   1   2     1873.04     2008.46     35.58 o 
   4   1   2     2350.19     2403.39     49.05 o 
   5   1   2       61.96       53.19      2.70 o 
   6   1   2      296.48      302.46     10.99 o 
   7   1   2      577.93      540.56     14.37 o 
   8   1   2       12.93       14.76      4.27 o 
   9   1   2        2.57        5.86      3.71 o 
  -9   2   2       12.04        8.18      3.69 o 
  -8   2   2       16.14       10.34      4.13 o 
  -7   2   2       56.56       75.03      6.36 o 
  -6   2   2      108.94      105.85      5.93 o 
  -5   2   2      362.22      381.96     10.13 o 
  -4   2   2     1637.25     1767.61     31.94 o 
  -3   2   2        0.01        6.22      1.09 o 
  -2   2   2     3404.24     3102.29    129.70 o 
  -1   2   2    14623.18    13828.57    478.18 o 
   0   2   2    23399.76    19562.21    477.97 o 
   1   2   2        6.56        6.90      1.11 o 
   2   2   2        2.24        3.46      0.65 o 
   3   2   2        0.12       -0.76      0.63 o 
   4   2   2      664.29      667.23     13.04 o 
   5   2   2        6.52        1.78      1.20 o 
   6   2   2      710.30      697.94     20.99 o 
   7   2   2      458.78      429.49     15.05 o 
   8   2   2       37.87       34.63      5.79 o 
   9   2   2        1.31       -5.59      3.86 o 
  -9   3   2      132.25      139.02      8.52 o 
  -8   3   2      124.36      121.52      7.52 o 
  -7   3   2       49.44       54.49      5.64 o 
  -6   3   2      235.01      227.85      7.69 o 
  -5   3   2       47.61       55.38      3.97 o 
  -4   3   2      596.44      607.01     12.56 o 
  -3   3   2     1393.39     1355.57     42.57 o 
  -2   3   2       89.37       81.98     11.18 o 
  -1   3   2       50.32       30.12      1.65 o 
   0   3   2      535.54      507.08     12.02 o 
   1   3   2     2391.06     2395.28     49.65 o 
   2   3   2      244.93      242.51      8.76 o 
   3   3   2      867.19      847.31     16.49 o 
   4   3   2        6.31        4.04      1.43 o 
   5   3   2       31.44       32.95      4.73 o 
   6   3   2        0.67        0.52      2.36 o 
   7   3   2      245.16      230.40     15.16 o 
   8   3   2        0.48        0.51      3.12 o 
   9   3   2        0.00        3.33      3.60 o 
  -8   4   2       14.27       10.15      4.84 o 
  -7   4   2       14.33       22.40      4.71 o 
  -6   4   2       79.15       81.73      4.64 o 
  -5   4   2      192.49      193.53      7.07 o 
  -4   4   2      192.18      201.03      5.87 o 
  -3   4   2      323.42      335.55     10.81 o 
  -2   4   2      613.40      525.41     14.18 o 
  -1   4   2       27.23       29.76      4.13 o 
   0   4   2        3.31       -2.25      1.50 o 
   1   4   2       11.61        8.26      1.67 o 
   2   4   2      532.37      562.22     14.11 o 
   3   4   2      351.74      340.99      8.53 o 
   4   4   2        0.00       -1.12      1.41 o 
   5   4   2       58.79       63.72      4.52 o 
   6   4   2       51.91       56.71      4.43 o 
   7   4   2      242.40      264.37     11.29 o 
   8   4   2       17.03       15.73      5.84 o 
  -8   5   2       48.28       55.78     10.10 o 
  -7   5   2       30.04       31.42      5.35 o 
  -6   5   2       32.06       27.05      3.91 o 
  -5   5   2        0.29       -1.17      2.23 o 
  -4   5   2        2.44        4.27      1.86 o 
  -3   5   2        0.82       -2.39      1.59 o 
  -2   5   2       13.71       13.16      2.41 o 
  -1   5   2        1.46       -1.36      2.19 o 
   0   5   2        9.22        8.86      2.05 o 
   1   5   2        0.84        1.33      1.62 o 
   2   5   2        3.47       14.98      7.71 o 
   3   5   2       88.17       90.86      4.70 o 
   4   5   2      127.92      128.80      5.64 o 
   5   5   2        4.66        4.32      2.49 o 
   6   5   2      463.50      508.22     18.12 o 
   7   5   2       59.49       70.98     10.66 o 
  -7   6   2        2.94        4.88      4.22 o 
  -6   6   2        1.12        3.88      2.98 o 
  -5   6   2       20.51       16.49      3.27 o 
  -4   6   2      264.49      265.64     15.25 o 
  -3   6   2       95.44       82.84      4.87 o 
  -2   6   2       36.32       37.42      5.72 o 
  -1   6   2        3.82        5.46      3.12 o 
   0   6   2      313.26      307.57     20.28 o 
   1   6   2       74.35       70.02      6.79 o 
   2   6   2        6.64        4.93      2.22 o 
   3   6   2        2.55        1.48      2.03 o 
   4   6   2       12.94       14.79      3.34 o 
   5   6   2        7.20       10.83      3.97 o 
   6   6   2        5.09        6.23      3.87 o 
  -5   7   2       92.50       96.49      8.28 o 
  -4   7   2       71.35       90.01      8.21 o 
  -3   7   2        1.08       -0.26      2.75 o 
  -2   7   2       59.30       59.78     23.02 o 
  -1   7   2       73.67       85.36      7.90 o 
   0   7   2       13.20        7.48      3.76 o 
   1   7   2        1.76        1.34      3.48 o 
   2   7   2       73.81       63.81      6.92 o 
   3   7   2        5.16        5.95      4.30 o 
   4   7   2       24.98       19.57      3.92 o 
   5   7   2       98.06      104.77     12.93 o 
  -3   8   2       15.92       23.41      5.78 o 
  -2   8   2       20.72       22.73     19.98 o 
  -1   8   2        7.27        3.92      8.10 o 
   0   8   2       10.87        2.44      5.41 o 
   1   8   2       32.13       22.09      5.41 o 
   2   8   2        0.65       -4.94      3.48 o 
  -9   0   3        5.19        0.49      4.44 o 
  -7   0   3      562.29      512.71     23.82 o 
  -5   0   3        2.01        2.34      1.25 o 
  -3   0   3      501.78      504.20     13.74 o 
  -1   0   3       52.37       51.39      2.16 o 
   1   0   3       99.69      119.48      4.85 o 
   3   0   3      775.59      859.01     24.40 o 
   5   0   3      165.86      170.38      9.85 o 
   7   0   3       24.24       25.65      5.79 o 
   9   0   3        0.94       -0.95      3.20 o 
 -10   1   3        2.21        4.23      3.87 o 
  -9   1   3      125.32      136.60      8.03 o 
  -8   1   3       33.06       38.01      5.28 o 
  -7   1   3       23.00       11.48      3.29 o 
  -6   1   3        3.47        1.44      2.19 o 
  -5   1   3      158.33      168.69      5.70 o 
  -4   1   3      102.91      100.79      2.99 o 
  -3   1   3      558.00      580.40     11.18 o 
  -2   1   3        0.73       -0.83      0.55 o 
  -1   1   3        3.67        2.52      0.65 o 
   0   1   3       18.27       14.98      1.70 o 
   1   1   3      309.77      314.99      5.09 o 
   2   1   3     1237.18     1192.66     17.64 o 
   3   1   3     2198.74     2442.32     38.53 o 
   4   1   3      415.59      408.79      7.50 o 
   5   1   3       26.17       22.70      1.88 o 
   6   1   3      208.40      193.99      6.72 o 
   7   1   3      385.79      388.38     11.29 o 
   8   1   3      107.00       97.81      6.61 o 
   9   1   3        4.97        7.72      3.33 o 
  -9   2   3       43.41       46.98      5.95 o 
  -8   2   3      177.21      183.45      9.10 o 
  -7   2   3       63.55       56.38     11.62 o 
  -6   2   3      197.20      214.83      8.95 o 
  -5   2   3      133.36      135.12      4.98 o 
  -4   2   3      281.50      309.09      8.25 o 
  -3   2   3       95.40       75.55      3.36 o 
  -2   2   3      406.02      401.59     21.70 o 
  -1   2   3      628.63      655.04     12.41 o 
   0   2   3     9444.68     9003.52    373.05 o 
   1   2   3     1823.50     1866.28     33.64 o 
   2   2   3      184.46      190.82      3.69 o 
   3   2   3       58.22       56.19      1.88 o 
   4   2   3      317.74      364.98      7.00 o 
   5   2   3      730.03      783.44     15.60 o 
   6   2   3      162.90      187.33     17.64 o 
   7   2   3       31.31       31.13      5.17 o 
   8   2   3       63.81       82.35      8.78 o 
   9   2   3      172.88      172.02      7.81 o 
  -9   3   3        6.23        1.01      3.83 o 
  -8   3   3      705.77      745.68     24.06 o 
  -7   3   3        7.35        4.27      3.21 o 
  -6   3   3       48.66       60.07      4.47 o 
  -5   3   3        4.78        5.34      1.98 o 
  -4   3   3     1059.76     1048.42     20.18 o 
  -3   3   3      113.60      127.59      4.91 o 
  -2   3   3       47.89       42.38      2.62 o 
  -1   3   3       72.06       75.52      3.34 o 
   0   3   3      529.01      545.34     37.63 o 
   1   3   3      330.55      351.68     14.41 o 
   2   3   3      377.47      356.39     10.86 o 
   3   3   3      270.02      280.18      7.59 o 
   4   3   3      210.75      199.63      5.36 o 
   5   3   3       60.01       57.10      3.57 o 
   6   3   3       60.16       63.95      5.67 o 
   7   3   3       88.78       88.95      6.89 o 
   8   3   3      185.80      194.44      9.62 o 
   9   3   3       23.27       36.87      4.84 o 
  -8   4   3        1.27       -4.58      3.18 o 
  -7   4   3       39.25       53.69      6.05 o 
  -6   4   3       76.12       93.82      5.01 o 
  -5   4   3       21.98       30.31      3.55 o 
  -4   4   3      288.33      310.34      7.84 o 
  -3   4   3       58.31       53.55      3.38 o 
  -2   4   3       15.55       17.80      2.37 o 
  -1   4   3     3117.14     3006.28     62.07 o 
   0   4   3     5191.63     5075.74    169.47 o 
   1   4   3      666.92      690.41     20.71 o 
   2   4   3       18.59       15.02      2.42 o 
   3   4   3       46.30       39.99      2.78 o 
   4   4   3       44.88       43.35      5.68 o 
   5   4   3      162.29      154.18      6.07 o 
   6   4   3      232.15      255.27      8.57 o 
   7   4   3        6.40        5.48      5.14 o 
   8   4   3        3.51        2.56      3.77 o 
  -8   5   3       39.84       43.92      8.14 o 
  -7   5   3      132.57      155.44     16.71 o 
  -6   5   3      765.02      804.47     20.66 o 
  -5   5   3        0.04       -0.26      2.22 o 
  -4   5   3       40.21       42.70      5.65 o 
  -3   5   3       65.46       52.07      4.15 o 
  -2   5   3       52.98       59.98      4.98 o 
  -1   5   3       11.46        5.66      3.64 o 
   0   5   3      188.14      176.09      6.20 o 
   1   5   3        3.76        1.52      1.79 o 
   2   5   3       22.37       20.61      2.50 o 
   3   5   3      329.45      324.55      8.33 o 
   4   5   3      160.92      170.45      6.61 o 
   5   5   3        0.27       -2.88      2.21 o 
   6   5   3       49.20       60.33      8.36 o 
   7   5   3       40.81       29.97      5.63 o 
  -7   6   3      136.32      139.42      8.62 o 
  -6   6   3        8.22        6.29      3.26 o 
  -5   6   3       14.52       18.54      3.55 o 
  -4   6   3       48.43       57.98      6.19 o 
  -3   6   3        2.95        1.84      2.30 o 
  -2   6   3       44.23       53.24      5.49 o 
  -1   6   3       54.76       49.60      8.07 o 
   0   6   3        7.67        3.80      3.14 o 
   1   6   3       58.18       35.31      5.11 o 
   2   6   3      275.52      279.28      8.16 o 
   3   6   3       30.75       36.95      3.59 o 
   4   6   3       64.29       73.17      7.04 o 
   5   6   3       43.21       45.62      4.94 o 
   6   6   3       31.90       40.86      5.05 o 
  -5   7   3        1.86        5.16      3.30 o 
  -4   7   3       32.57       27.46      6.08 o 
  -3   7   3        1.51       -3.90      2.61 o 
  -2   7   3        0.04        3.02      3.47 o 
  -1   7   3      116.23      134.79      8.79 o 
   0   7   3       36.33       51.77     16.19 o 
   1   7   3        3.95       -2.15      4.71 o 
   2   7   3       10.09        7.18      5.30 o 
   3   7   3       67.55       71.51      9.06 o 
   4   7   3       23.45       17.28      4.74 o 
   5   7   3        2.55        2.49      3.22 o 
  -2   8   3        6.95        8.28      4.66 o 
  -1   8   3        4.83       -6.06      4.04 o 
   0   8   3       26.79       19.46      5.69 o 
   1   8   3       20.03       20.77      5.91 o 
   2   8   3       41.00       39.55     15.75 o 
 -10   0   4      129.58      128.12     11.83 o 
  -8   0   4        0.89       -0.65      3.62 o 
  -6   0   4       72.41       79.78      6.90 o 
  -4   0   4     9129.46     9511.31    254.02 o 
  -2   0   4    14034.73    13643.05    580.60 o 
   0   0   4       80.21       78.92      8.83 o 
   2   0   4      232.29      306.34     17.08 o 
   4   0   4     3241.71     3326.85    133.91 o 
   6   0   4      799.17      748.69     22.40 o 
   8   0   4        0.69       -0.46      3.15 o 
 -10   1   4        1.09       -0.25      3.56 o 
  -9   1   4       74.85       76.83      7.32 o 
  -8   1   4      337.77      303.42     14.68 o 
  -7   1   4       66.90       57.10      5.48 o 
  -6   1   4      430.13      398.94     13.54 o 
  -5   1   4      142.18      141.16      4.76 o 
  -4   1   4      740.72      855.72     16.73 o 
  -3   1   4      149.21      161.05      4.01 o 
  -2   1   4     4089.61     4024.45    315.23 o 
  -1   1   4     1334.96     1246.29     22.39 o 
   0   1   4      543.93      494.74     11.15 o 
   1   1   4       99.45       95.12      2.02 o 
   2   1   4     4724.14     4532.51    109.58 o 
   3   1   4      494.88      453.46      7.52 o 
   4   1   4      985.39     1023.50     15.74 o 
   5   1   4      200.51      192.04      4.69 o 
   6   1   4      252.49      242.09      6.81 o 
   7   1   4       72.89       60.25      4.04 o 
   8   1   4      419.41      420.02     12.81 o 
   9   1   4       54.54       59.51      6.20 o 
  -9   2   4      138.76      132.62      8.08 o 
  -8   2   4       49.11       61.06      6.35 o 
  -7   2   4      130.69      119.35      6.89 o 
  -6   2   4        8.14        3.80      2.01 o 
  -5   2   4       36.24       38.41      3.12 o 
  -4   2   4     1251.25     1261.53     23.47 o 
  -3   2   4      584.42      528.72     15.11 o 
  -2   2   4      755.41      752.06     31.92 o 
  -1   2   4     1310.61     1390.43     26.04 o 
   0   2   4     2372.90     2503.00    158.45 o 
   1   2   4       69.22       71.07      2.03 o 
   2   2   4     1667.35     1649.65     26.47 o 
   3   2   4      445.47      426.50      7.31 o 
   4   2   4       14.37       11.58      1.22 o 
   5   2   4       25.80       15.96      1.84 o 
   6   2   4        0.43       -2.51      1.86 o 
   7   2   4      419.68      418.04     12.39 o 
   8   2   4       43.75       47.88      6.68 o 
   9   2   4        3.76       -1.97      2.88 o 
  -9   3   4       47.51       41.04      6.06 o 
  -8   3   4      189.07      194.80      9.89 o 
  -7   3   4        0.72        4.10      3.02 o 
  -6   3   4      297.16      274.33      8.85 o 
  -5   3   4     1326.03     1279.16     46.28 o 
  -4   3   4      523.67      552.88     23.10 o 
  -3   3   4     1532.02     1485.54     71.37 o 
  -2   3   4       85.61       77.31      3.30 o 
  -1   3   4      919.83      901.19     21.40 o 
   0   3   4      278.14      289.46      7.99 o 
   1   3   4     1021.16     1064.96     25.51 o 
   2   3   4      320.33      332.42      6.74 o 
   3   3   4      156.71      162.30      4.18 o 
   4   3   4       18.68       13.16      2.39 o 
   5   3   4      235.42      243.16      6.73 o 
   6   3   4      309.52      282.20     16.67 o 
   7   3   4      534.14      558.30     15.55 o 
   8   3   4        4.22        5.12      3.56 o 
  -8   4   4      137.61      140.12     11.62 o 
  -7   4   4       21.14       27.69      4.94 o 
  -6   4   4       90.06       96.68      8.23 o 
  -5   4   4      236.13      249.19      8.34 o 
  -4   4   4      326.74      310.40     12.95 o 
  -3   4   4      863.51      825.12     25.02 o 
  -2   4   4      862.63      934.81     37.91 o 
  -1   4   4     1552.98     1532.07     28.51 o 
   0   4   4      101.10       95.68      4.19 o 
   1   4   4      895.27      887.56     17.88 o 
   2   4   4       26.44       21.03      2.67 o 
   3   4   4       62.90       65.80      2.77 o 
   4   4   4        5.85        7.93      1.66 o 
   5   4   4      129.84      131.31      4.96 o 
   6   4   4      227.58      229.08      8.44 o 
   7   4   4      639.74      644.61     22.47 o 
   8   4   4      116.28      122.69      9.13 o 
  -8   5   4        0.59        2.91      4.03 o 
  -7   5   4       53.55       65.23     13.95 o 
  -6   5   4       17.72       17.50      3.64 o 
  -5   5   4       25.56       18.83      3.20 o 
  -4   5   4       97.34       96.19      4.77 o 
  -3   5   4       34.73       22.46      2.98 o 
  -2   5   4        7.30        5.95      2.13 o 
  -1   5   4      392.79      405.85     21.19 o 
   0   5   4       47.14       48.57      3.38 o 
   1   5   4      400.45      411.46     14.05 o 
   2   5   4       36.25       31.27      2.93 o 
   3   5   4      316.68      332.26      8.95 o 
   4   5   4       90.54       92.21      5.55 o 
   5   5   4        0.05       -0.26      2.20 o 
   6   5   4      413.85      413.41     16.40 o 
   7   5   4       34.29       32.28      8.61 o 
  -7   6   4        3.46        5.94      4.49 o 
  -6   6   4       49.91       52.04      5.37 o 
  -5   6   4       22.13       23.78      6.01 o 
  -4   6   4      188.34      197.56      7.65 o 
  -3   6   4       24.57       32.02      3.81 o 
  -2   6   4      361.05      337.15     21.76 o 
  -1   6   4      111.17      110.11      9.41 o 
   0   6   4      318.61      327.34     34.40 o 
   1   6   4      111.63      102.27      6.90 o 
   2   6   4       13.42       21.82      4.66 o 
   3   6   4       98.06      101.51      4.81 o 
   4   6   4       22.19       15.39      3.81 o 
   5   6   4        6.62        3.16      2.98 o 
   6   6   4       28.72       26.01      4.37 o 
  -5   7   4       69.88       73.02      7.77 o 
  -4   7   4       16.36        9.16      6.22 o 
  -3   7   4        0.03       -0.38      3.53 o 
  -2   7   4       64.15       70.83      9.35 o 
  -1   7   4       23.56       12.03      4.25 o 
   0   7   4        5.65        1.96      3.69 o 
   1   7   4       16.83       14.93      6.32 o 
   2   7   4       36.24       32.93     17.79 o 
   3   7   4       11.58       10.57      3.51 o 
   4   7   4       15.43        8.20      3.37 o 
  -2   8   4        0.66       -2.65      4.01 o 
  -1   8   4        3.01       -0.94      4.00 o 
   0   8   4       19.70       15.36      5.42 o 
   1   8   4        6.74        4.23      4.78 o 
   2   8   4        9.11        2.07      4.67 o 
  -9   0   5       62.58       81.17     10.20 o 
  -7   0   5        0.35       -1.32      3.72 o 
  -5   0   5       76.16       74.68      3.76 o 
  -3   0   5     3168.52     3324.05     82.11 o 
  -1   0   5     1565.37     1400.75     50.70 o 
   1   0   5      292.65      310.72      7.86 o 
   3   0   5        3.09        0.05      0.99 o 
   5   0   5      379.76      338.02     11.54 o 
   7   0   5       67.43       68.50      7.79 o 
   9   0   5      200.77      229.55     15.31 o 
 -10   1   5        8.10        2.57      3.75 o 
  -9   1   5      268.67      274.66     19.15 o 
  -8   1   5      292.23      258.15     11.07 o 
  -7   1   5      335.07      350.47     12.94 o 
  -6   1   5       10.05        4.92      2.55 o 
  -5   1   5       27.64       40.72      2.17 o 
  -4   1   5       66.98       57.21      2.31 o 
  -3   1   5      179.08      166.95      5.34 o 
  -2   1   5      103.73       79.13      3.13 o 
  -1   1   5        1.76        1.21      1.84 o 
   0   1   5      835.13      870.10     18.90 o 
   1   1   5        2.01       -0.06      0.44 o 
   2   1   5     3314.20     3543.11     50.83 o 
   3   1   5     2690.19     2704.18     39.26 o 
   4   1   5      860.51      898.17     14.07 o 
   5   1   5      279.35      260.17      5.86 o 
   6   1   5       23.24       18.37      2.45 o 
   7   1   5       24.67       16.37      4.19 o 
   8   1   5        5.54        3.75      2.80 o 
   9   1   5        7.70        4.12      3.09 o 
  -9   2   5       61.47       57.57      6.79 o 
  -8   2   5       12.26       12.33      3.77 o 
  -7   2   5       24.63       17.90      3.88 o 
  -6   2   5       94.96       85.88      4.27 o 
  -5   2   5        6.43        5.87      1.41 o 
  -4   2   5      442.75      433.69     14.95 o 
  -3   2   5      280.35      302.91     13.96 o 
  -2   2   5     1870.75     1899.52     51.41 o 
  -1   2   5     1125.40     1101.25     20.27 o 
   0   2   5     2649.37     2602.42     58.57 o 
   1   2   5      617.38      551.51      9.70 o 
   2   2   5      910.40      841.10     13.08 o 
   3   2   5      306.71      313.10      6.88 o 
   4   2   5      499.41      485.59      8.38 o 
   5   2   5      580.76      610.35     11.54 o 
   6   2   5       92.51      102.28      4.96 o 
   7   2   5      227.17      231.92      9.06 o 
   8   2   5        2.95        0.20      2.66 o 
   9   2   5        6.34       -0.89      3.07 o 
  -9   3   5        5.78       -3.87      3.37 o 
  -8   3   5      318.08      323.03     13.47 o 
  -7   3   5      235.21      240.81     10.68 o 
  -6   3   5      902.07      882.45     31.16 o 
  -5   3   5       64.18       75.24      6.44 o 
  -4   3   5      551.07      592.77     21.80 o 
  -3   3   5        0.55        2.08      1.38 o 
  -2   3   5     1509.63     1479.89     31.55 o 
  -1   3   5       82.06      104.25      3.22 o 
   0   3   5       51.63       56.96      2.99 o 
   1   3   5       23.46       28.21      2.73 o 
   2   3   5       81.64       70.57      2.46 o 
   3   3   5       94.24       79.30      2.74 o 
   4   3   5      468.33      466.25     10.10 o 
   5   3   5       30.92       28.70      2.64 o 
   6   3   5      442.41      439.08     12.58 o 
   7   3   5       51.12       55.50      6.46 o 
   8   3   5        0.01       -2.17      3.09 o 
  -8   4   5       20.45       18.21      6.20 o 
  -7   4   5       62.46       71.59     14.70 o 
  -6   4   5       25.06       25.64      4.90 o 
  -5   4   5        1.32       -2.51      1.78 o 
  -4   4   5      308.32      340.29     17.62 o 
  -3   4   5       78.24       86.11      4.05 o 
  -2   4   5       29.03       38.18      2.35 o 
  -1   4   5     2721.77     2815.89     73.52 o 
   0   4   5      991.81      918.43     32.19 o 
   1   4   5      584.10      570.41     14.38 o 
   2   4   5        8.84       14.64      1.74 o 
   3   4   5       24.34       27.46      2.60 o 
   4   4   5       19.60       26.53      3.29 o 
   5   4   5       17.35       17.42      3.14 o 
   6   4   5       19.27       19.03      4.51 o 
   7   4   5        4.37       10.78      4.29 o 
   8   4   5       36.21       36.38      6.32 o 
  -8   5   5      137.32      147.00      9.12 o 
  -7   5   5      179.32      181.31      9.71 o 
  -6   5   5       88.77       93.48      6.06 o 
  -5   5   5      219.58      219.93      9.89 o 
  -4   5   5        0.44       -1.12      1.76 o 
  -3   5   5       42.45       37.91      3.86 o 
  -2   5   5      111.71      112.65      7.22 o 
  -1   5   5       80.34       89.16      9.19 o 
   0   5   5        1.94        5.15      1.90 o 
   1   5   5      186.42      178.37     10.55 o 
   2   5   5       11.23        9.28      2.59 o 
   3   5   5      587.47      594.48     15.98 o 
   4   5   5      194.88      192.70     10.41 o 
   5   5   5       88.02       96.76      5.46 o 
   6   5   5        5.21        6.68      3.15 o 
   7   5   5       56.62       55.91      7.22 o 
  -6   6   5        4.26        5.19      4.43 o 
  -5   6   5       19.52       15.08      4.55 o 
  -4   6   5       33.60       35.32      7.20 o 
  -3   6   5      217.47      227.92     15.74 o 
  -2   6   5      196.14      183.14      9.38 o 
  -1   6   5      242.86      206.34     25.79 o 
   0   6   5      238.67      235.20     26.22 o 
   1   6   5      113.68      123.35      7.57 o 
   2   6   5       15.99       14.06      3.08 o 
   3   6   5       86.13       85.02      4.94 o 
   4   6   5        4.94        2.43      2.66 o 
   5   6   5       89.22       88.60      6.66 o 
   6   6   5       30.35       26.24      7.07 o 
  -5   7   5        8.54        5.21      4.11 o 
  -4   7   5        1.10       -4.09      4.89 o 
  -3   7   5       43.88       50.30      6.35 o 
  -2   7   5       34.06       45.64      8.17 o 
  -1   7   5        6.47        5.34      5.17 o 
   0   7   5      125.07      115.76      8.00 o 
   1   7   5       30.96       25.20      5.62 o 
   2   7   5       92.80      109.68      8.88 o 
   3   7   5      106.75      109.19      7.97 o 
   4   7   5        0.00       -3.28      2.79 o 
  -2   8   5       67.97       54.11     22.52 o 
  -1   8   5        2.42       -2.29      4.10 o 
   0   8   5        1.53        0.81      4.30 o 
   1   8   5       13.70       16.19      5.51 o 
 -10   0   6       16.31       17.03      6.53 o 
  -8   0   6        1.66       -1.61      3.65 o 
  -6   0   6      206.06      205.81     12.11 o 
  -4   0   6     1269.51     1466.78     37.91 o 
  -2   0   6     3625.29     3607.90     88.80 o 
   0   0   6     4006.21     3923.32    205.14 o 
   2   0   6     3607.56     3763.94    110.46 o 
   4   0   6      447.92      496.95     15.45 o 
   6   0   6        0.14       -1.18      2.12 o 
   8   0   6      165.83      170.57     13.65 o 
  -9   1   6       42.66       37.99      5.60 o 
  -8   1   6       26.09       26.21      4.62 o 
  -7   1   6      889.59      926.97     27.27 o 
  -6   1   6      220.52      233.17      9.46 o 
  -5   1   6       33.82       42.23      2.31 o 
  -4   1   6      425.80      475.64     12.78 o 
  -3   1   6       48.61       38.84      1.98 o 
  -2   1   6      191.76      234.28      6.11 o 
  -1   1   6     4680.26     4741.60    149.44 o 
   0   1   6       70.73       74.78      4.36 o 
   1   1   6     5701.89     5532.40    124.72 o 
   2   1   6     2894.54     2914.32     49.46 o 
   3   1   6      391.71      438.74      9.72 o 
   4   1   6      146.11      152.14      3.48 o 
   5   1   6      460.12      443.98      8.89 o 
   6   1   6        2.76        0.00      1.62 o 
   7   1   6        0.07       -0.52      1.93 o 
   8   1   6      525.58      595.82     21.53 o 
   9   1   6        0.08       -4.07      2.78 o 
  -9   2   6      169.93      165.13      9.30 o 
  -8   2   6        2.74        1.77      3.11 o 
  -7   2   6      515.57      488.00     16.82 o 
  -6   2   6      146.55      144.51      6.84 o 
  -5   2   6      554.08      565.21     24.33 o 
  -4   2   6      229.71      248.13      6.20 o 
  -3   2   6      929.92     1069.49     23.20 o 
  -2   2   6      283.46      305.39     13.80 o 
  -1   2   6        3.15        2.03      1.28 o 
   0   2   6      361.90      366.33     17.34 o 
   1   2   6     3124.16     3147.25     90.18 o 
   2   2   6       16.32       22.98      1.36 o 
   3   2   6      132.10      136.44      3.23 o 
   4   2   6      537.25      558.82     10.90 o 
   5   2   6      517.96      495.25      9.81 o 
   6   2   6      137.39      119.98      6.63 o 
   7   2   6      354.91      361.51     11.20 o 
   8   2   6       23.70       22.73      4.92 o 
  -9   3   6        1.07       -7.21      4.81 o 
  -8   3   6       88.40       97.58      7.55 o 
  -7   3   6      305.63      315.27     12.71 o 
  -6   3   6      113.09      116.20      6.81 o 
  -5   3   6      154.00      174.19      9.59 o 
  -4   3   6      187.11      190.55     10.29 o 
  -3   3   6      192.61      202.51      8.48 o 
  -2   3   6     1273.65     1291.06     68.23 o 
  -1   3   6     1134.83     1175.31     33.36 o 
   0   3   6      104.24       88.77      3.74 o 
   1   3   6       53.11       57.20      2.08 o 
   2   3   6      192.10      184.61      4.41 o 
   3   3   6      515.33      543.47      9.36 o 
   4   3   6       54.95       57.28      2.78 o 
   5   3   6        8.14        5.46      2.27 o 
   6   3   6      239.06      221.48     21.09 o 
   7   3   6       23.69       31.25      5.28 o 
   8   3   6        2.01       -1.51      3.36 o 
  -8   4   6       16.72       19.17      6.97 o 
  -7   4   6      231.00      253.22     11.51 o 
  -6   4   6       68.14       65.19      6.00 o 
  -5   4   6        4.83        5.73      2.23 o 
  -4   4   6        0.48        2.36      1.77 o 
  -3   4   6        3.62        5.77      1.81 o 
  -2   4   6       72.49       67.35      2.82 o 
  -1   4   6      398.95      418.99     16.06 o 
   0   4   6      562.12      554.71     43.70 o 
   1   4   6      562.27      588.64     14.86 o 
   2   4   6      514.60      509.93     11.60 o 
   3   4   6      308.76      321.89      8.43 o 
   4   4   6       28.24       29.38      3.50 o 
   5   4   6        5.46        3.77      2.50 o 
   6   4   6      133.97      146.58      8.55 o 
   7   4   6      334.61      366.55     25.59 o 
  -8   5   6       16.78       17.69      4.91 o 
  -7   5   6      132.82      131.96      8.23 o 
  -6   5   6      123.14       98.50      6.23 o 
  -5   5   6        0.01        0.46      2.42 o 
  -4   5   6       97.87       99.57      4.86 o 
  -3   5   6       45.04       47.29      6.28 o 
  -2   5   6        5.00        6.44      2.12 o 
  -1   5   6      353.79      327.87     19.42 o 
   0   5   6       39.88       46.34      3.71 o 
   1   5   6      389.33      377.68     12.96 o 
   2   5   6      326.81      329.97     12.80 o 
   3   5   6       59.86       51.05      3.93 o 
   4   5   6      108.51      113.14      6.64 o 
   5   5   6        4.45       -1.09      2.51 o 
   6   5   6       33.44       39.52      6.14 o 
   7   5   6       59.68       63.51     14.23 o 
  -6   6   6      171.97      187.82      8.23 o 
  -5   6   6       10.90       15.02      3.44 o 
  -4   6   6      163.35      172.28     17.57 o 
  -3   6   6       14.01       23.42      4.39 o 
  -2   6   6      612.60      616.22     54.91 o 
  -1   6   6      320.82      280.77     26.93 o 
   0   6   6      221.04      200.21     17.61 o 
   1   6   6       88.98       92.06      6.69 o 
   2   6   6       43.00       46.05      5.78 o 
   3   6   6       34.49       29.64      4.37 o 
   4   6   6       61.75       74.62      6.56 o 
   5   6   6      106.00      119.45      6.52 o 
   6   6   6       16.13       14.12      3.98 o 
  -5   7   6        5.39        2.14      3.91 o 
  -4   7   6        2.80       -1.56      5.03 o 
  -3   7   6       38.52       68.31     15.08 o 
  -2   7   6        4.76       12.08      4.29 o 
  -1   7   6      113.14      122.23      8.21 o 
   0   7   6       36.25       23.97      6.97 o 
   1   7   6        0.04       -4.42      3.15 o 
   2   7   6        2.08        2.56      3.67 o 
   3   7   6        0.10        3.72      5.49 o 
   4   7   6        9.93        9.94      3.64 o 
  -1   8   6      154.72      163.20     23.57 o 
   0   8   6       51.40       56.12     14.61 o 
   1   8   6       24.96       38.69      8.93 o 
  -9   0   7      104.65       93.41      9.84 o 
  -7   0   7      647.21      627.45     28.06 o 
  -5   0   7      231.42      247.62      8.72 o 
  -3   0   7    13975.04    14168.46    388.01 o 
  -1   0   7     1337.23     1552.17     56.75 o 
   1   0   7      297.56      294.95     11.81 o 
   3   0   7       12.48       18.13      1.94 o 
   5   0   7       97.43      101.02      5.42 o 
   7   0   7     1273.49     1332.60     59.39 o 
   9   0   7      129.72      166.57     13.15 o 
  -9   1   7      182.63      175.70      9.43 o 
  -8   1   7        6.14        2.66      3.02 o 
  -7   1   7       58.87       68.60      6.69 o 
  -6   1   7       17.82       15.50      2.47 o 
  -5   1   7       13.76        4.50      1.51 o 
  -4   1   7      362.29      338.18      7.66 o 
  -3   1   7      513.37      550.27     16.80 o 
  -2   1   7     1133.16     1172.87     28.54 o 
  -1   1   7     1746.02     2045.35     52.40 o 
   0   1   7       99.55      100.64      3.67 o 
   1   1   7      195.99      210.63      4.02 o 
   2   1   7      356.27      371.20      6.48 o 
   3   1   7      590.52      526.13      8.85 o 
   4   1   7      136.48      122.69      3.14 o 
   5   1   7      259.56      241.97      6.59 o 
   6   1   7      244.09      233.67      6.81 o 
   7   1   7       37.95       56.53      4.93 o 
   8   1   7       38.84       44.74      4.68 o 
  -9   2   7       40.94       42.95     11.10 o 
  -8   2   7        1.49       -3.22      2.78 o 
  -7   2   7      148.37      132.96     13.69 o 
  -6   2   7        0.68        0.14      1.89 o 
  -5   2   7        0.06       -1.77      1.18 o 
  -4   2   7      855.69      900.90     36.74 o 
  -3   2   7      185.03      174.97      6.41 o 
  -2   2   7      591.32      623.49     18.65 o 
  -1   2   7      533.23      536.61     14.88 o 
   0   2   7      394.89      419.46     14.41 o 
   1   2   7     2786.95     2943.46     52.74 o 
   2   2   7      169.53      147.17      3.42 o 
   3   2   7       36.82       42.30      1.92 o 
   4   2   7      286.63      266.41      5.39 o 
   5   2   7       55.27       53.58      2.65 o 
   6   2   7       25.08       23.89      4.95 o 
   7   2   7      113.31      101.81      6.95 o 
   8   2   7        5.74        2.22      3.60 o 
  -9   3   7        1.34       -1.87      3.71 o 
  -8   3   7       30.51       37.43     13.45 o 
  -7   3   7       32.99       22.14      4.36 o 
  -6   3   7      363.90      344.04     10.48 o 
  -5   3   7      301.54      319.66     17.03 o 
  -4   3   7        3.91        0.46      1.39 o 
  -3   3   7        0.56        1.37      1.35 o 
  -2   3   7      761.79      751.08     37.58 o 
  -1   3   7        1.15        0.58      0.99 o 
   0   3   7      363.85      334.71     12.70 o 
   1   3   7      115.28      113.27      3.07 o 
   2   3   7      119.76      112.17      3.97 o 
   3   3   7       96.03       91.53      3.67 o 
   4   3   7      940.43      921.60     39.60 o 
   5   3   7       81.65       94.01      4.83 o 
   6   3   7      214.15      203.85      9.88 o 
   7   3   7       48.72       53.52      6.34 o 
   8   3   7      172.87      165.23     11.59 o 
  -8   4   7       58.76       72.24      7.53 o 
  -7   4   7        4.62        7.78      3.97 o 
  -6   4   7        0.01       -2.25      2.25 o 
  -5   4   7       13.00        9.74      2.57 o 
  -4   4   7      646.02      615.48     33.69 o 
  -3   4   7      107.62       97.50      4.96 o 
  -2   4   7      434.87      470.68     10.34 o 
  -1   4   7        7.20        5.64      1.39 o 
   0   4   7      114.56      110.21      4.68 o 
   1   4   7        0.04       -0.90      1.40 o 
   2   4   7      118.05      123.34      4.56 o 
   3   4   7      189.03      184.68      5.88 o 
   4   4   7      129.02      122.95      5.70 o 
   5   4   7      218.14      214.02      8.10 o 
   6   4   7        0.73       -1.33      3.08 o 
   7   4   7       38.09       46.34      6.65 o 
  -7   5   7       91.64      100.43      7.39 o 
  -6   5   7       26.48       18.30      5.76 o 
  -5   5   7       37.71       30.10      6.35 o 
  -4   5   7       39.91       39.11      4.14 o 
  -3   5   7        0.99        0.55      2.55 o 
  -2   5   7      388.18      361.92     15.77 o 
  -1   5   7      103.54       97.89     11.63 o 
   0   5   7       87.97       77.72      4.35 o 
   1   5   7      159.28      163.27      7.37 o 
   2   5   7       33.23       28.17      3.03 o 
   3   5   7      111.58      116.60      4.94 o 
   4   5   7        6.29        5.22      2.74 o 
   5   5   7       38.08       44.43      4.81 o 
   6   5   7       56.78       65.82     12.73 o 
  -6   6   7        1.88        4.62      4.15 o 
  -5   6   7        2.74        1.17      3.64 o 
  -4   6   7       45.10       55.07     10.30 o 
  -3   6   7      302.74      273.21     34.55 o 
  -2   6   7      644.35      675.59     55.62 o 
  -1   6   7      128.80      108.73     15.98 o 
   0   6   7      143.39      128.33     12.34 o 
   1   6   7        0.88       -3.22      3.04 o 
   2   6   7       53.52       52.81      4.93 o 
   3   6   7        7.30        0.88      2.30 o 
   4   6   7       14.82       10.14      3.26 o 
   5   6   7       23.50       26.29      4.48 o 
  -5   7   7       60.57       79.68     13.47 o 
  -4   7   7       21.99       17.22      7.36 o 
  -3   7   7       78.39       88.36      8.34 o 
  -2   7   7       31.04       32.78     18.72 o 
  -1   7   7        1.60        0.31      3.86 o 
   0   7   7       10.41        4.77      3.83 o 
   1   7   7       63.17       58.19      8.51 o 
   2   7   7        0.24       -1.41      3.71 o 
   3   7   7       65.84       67.75     10.90 o 
   4   7   7        0.11        1.19      2.94 o 
  -8   0   8        0.34       -2.82      3.60 o 
  -6   0   8     1459.82     1459.30     55.76 o 
  -4   0   8        5.99        7.54      1.99 o 
  -2   0   8     1387.10     1498.11     38.48 o 
   0   0   8       25.70       51.44      3.26 o 
   2   0   8      376.69      444.76     10.81 o 
   4   0   8      195.81      212.51     10.39 o 
   6   0   8      131.40      104.91      6.13 o 
   8   0   8      106.70      105.92      7.06 o 
  -9   1   8       60.66       61.47      6.72 o 
  -8   1   8      124.27      124.69      7.52 o 
  -7   1   8      352.71      326.93     12.65 o 
  -6   1   8     1269.51     1284.39     34.68 o 
  -5   1   8      125.75      124.21      4.71 o 
  -4   1   8      357.68      345.11      7.92 o 
  -3   1   8      486.08      538.59     13.24 o 
  -2   1   8       55.49       70.33      2.95 o 
  -1   1   8       95.05      116.84      3.36 o 
   0   1   8     1201.03     1254.13     27.37 o 
   1   1   8      538.07      498.54      8.93 o 
   2   1   8     1847.85     1880.27     32.05 o 
   3   1   8      997.36      998.00     15.68 o 
   4   1   8     1975.79     2028.23     30.31 o 
   5   1   8      126.26      111.60      4.15 o 
   6   1   8      308.58      300.29      8.09 o 
   7   1   8       27.18       25.72      3.11 o 
   8   1   8       49.22       66.88     21.64 o 
  -9   2   8        5.84        5.53      4.69 o 
  -8   2   8       32.64       28.26      4.85 o 
  -7   2   8      189.66      192.84      9.31 o 
  -6   2   8       23.14       37.64      3.62 o 
  -5   2   8        6.73        9.72      1.81 o 
  -4   2   8      258.89      250.18     10.15 o 
  -3   2   8      111.64       87.43      3.66 o 
  -2   2   8      904.20      929.10     37.45 o 
  -1   2   8      122.93      131.20      3.59 o 
   0   2   8      820.87      719.70     16.90 o 
   1   2   8      792.19      860.88     19.51 o 
   2   2   8      580.69      645.22     10.56 o 
   3   2   8      971.54      975.69     19.05 o 
   4   2   8      316.53      331.21      7.21 o 
   5   2   8       32.48       38.12      3.34 o 
   6   2   8      283.24      278.44     11.64 o 
   7   2   8       55.82       60.83     11.43 o 
   8   2   8        9.21        5.71      4.14 o 
  -9   3   8       16.73        7.25      4.43 o 
  -8   3   8       10.46       12.31      4.25 o 
  -7   3   8      752.69      715.41     33.37 o 
  -6   3   8       98.64       87.43      7.73 o 
  -5   3   8      290.24      287.20     14.67 o 
  -4   3   8       19.49       17.11      2.10 o 
  -3   3   8       74.78       57.73      4.02 o 
  -2   3   8        1.65        4.94      1.44 o 
  -1   3   8     2881.99     2864.84     77.10 o 
   0   3   8      295.77      305.44     11.76 o 
   1   3   8     1103.98     1079.42     59.43 o 
   2   3   8        4.74        1.69      1.34 o 
   3   3   8      209.75      196.27      5.88 o 
   4   3   8        9.07        6.91      2.41 o 
   5   3   8      115.48      109.95      5.34 o 
   6   3   8       21.57       17.26      7.23 o 
   7   3   8       18.48       14.20      4.46 o 
   8   3   8       50.45       85.29     12.04 o 
  -8   4   8       20.03       16.22      6.49 o 
  -7   4   8      315.93      380.78     15.18 o 
  -6   4   8       94.72       92.33      5.22 o 
  -5   4   8       79.78       74.33     10.10 o 
  -4   4   8       84.67       91.29      4.41 o 
  -3   4   8      526.68      527.41     20.35 o 
  -2   4   8       75.70       67.07      2.99 o 
  -1   4   8       21.76       17.67      2.62 o 
   0   4   8      177.47      168.37      6.17 o 
   1   4   8       28.64       20.20      2.69 o 
   2   4   8       36.09       37.49      3.11 o 
   3   4   8       61.70       64.03      4.48 o 
   4   4   8        0.29       -0.10      2.15 o 
   5   4   8      285.43      304.46     10.19 o 
   6   4   8        1.26       -1.85      3.29 o 
   7   4   8       10.11        4.15      4.23 o 
  -7   5   8      129.38      125.80      6.65 o 
  -6   5   8        1.30        1.13      2.78 o 
  -5   5   8       51.82       51.75     17.31 o 
  -4   5   8       35.31       36.73     12.70 o 
  -3   5   8        5.55        8.69      6.89 o 
  -2   5   8      304.78      297.78     21.46 o 
  -1   5   8      472.73      491.96     27.93 o 
   0   5   8       16.95        3.99      2.14 o 
   1   5   8        0.85       -2.60      1.88 o 
   2   5   8       64.01       57.32      4.07 o 
   3   5   8      474.25      496.24     13.95 o 
   4   5   8      441.26      478.63     14.18 o 
   5   5   8      273.35      296.47     10.50 o 
   6   5   8       16.84       15.38      4.72 o 
  -6   6   8       15.95       13.60      5.76 o 
  -5   6   8       68.07       77.52      7.72 o 
  -4   6   8        0.80       -3.14      2.98 o 
  -3   6   8       71.99       68.82     16.81 o 
  -2   6   8        0.00        0.54      3.21 o 
  -1   6   8       88.99       91.81     12.23 o 
   0   6   8        6.84        3.75      3.19 o 
   1   6   8       27.62       24.70      4.94 o 
   2   6   8        0.01       -0.45      2.34 o 
   3   6   8       18.19       19.35      3.40 o 
   4   6   8        5.97        0.89      2.89 o 
   5   6   8       29.88       29.22      4.40 o 
  -4   7   8        0.27       -0.84      3.90 o 
  -3   7   8       72.65       80.98     17.89 o 
  -2   7   8       31.74       31.86      8.16 o 
  -1   7   8        0.01        2.83      3.45 o 
   0   7   8       56.40       63.62     12.95 o 
   1   7   8        0.89        2.65      3.58 o 
   2   7   8        2.47       -0.50      3.70 o 
   3   7   8       11.10        4.92      5.58 o 
  -9   0   9      240.14      237.35     15.90 o 
  -7   0   9     1276.56     1191.15     47.70 o 
  -5   0   9       82.54       86.32      5.26 o 
  -3   0   9      242.84      281.32      9.42 o 
  -1   0   9      118.95      132.09      8.04 o 
   1   0   9     4284.51     4693.60    115.69 o 
   3   0   9       83.37       90.03      3.74 o 
   5   0   9       23.99       13.89      4.17 o 
   7   0   9      892.29      950.17     28.56 o 
  -9   1   9        0.50       -1.67      3.14 o 
  -8   1   9       47.29       55.16      8.39 o 
  -7   1   9      668.83      639.74     34.02 o 
  -6   1   9      201.06      162.67      6.11 o 
  -5   1   9       19.72       23.34      2.24 o 
  -4   1   9      120.57      101.99      3.67 o 
  -3   1   9      185.68      220.51      5.69 o 
  -2   1   9      341.59      332.99      8.60 o 
  -1   1   9     2510.75     2739.04     61.70 o 
   0   1   9      641.99      598.90     14.44 o 
   1   1   9      253.82      250.10      5.57 o 
   2   1   9      485.75      483.94      8.33 o 
   3   1   9       11.12       16.21      1.46 o 
   4   1   9      125.16      120.47      3.31 o 
   5   1   9       93.81       99.04      4.07 o 
   6   1   9        6.43        6.57      2.50 o 
   7   1   9       18.24       30.04      3.93 o 
   8   1   9       37.64       42.07      6.57 o 
  -9   2   9        9.51        1.40      3.71 o 
  -8   2   9       75.27       63.71     10.72 o 
  -7   2   9      447.68      475.90     16.83 o 
  -6   2   9      195.58      191.59     13.26 o 
  -5   2   9        6.49        1.09      1.50 o 
  -4   2   9       15.20       11.67      2.30 o 
  -3   2   9     2117.39     2093.08     43.92 o 
  -2   2   9      447.04      441.79     15.26 o 
  -1   2   9      637.44      654.99     17.55 o 
   0   2   9     1439.25     1555.56     33.93 o 
   1   2   9      886.18      932.11     18.41 o 
   2   2   9       58.11       52.99      2.38 o 
   3   2   9      137.59      150.75      4.24 o 
   4   2   9      361.66      368.19      9.23 o 
   5   2   9        0.03       -2.04      1.49 o 
   6   2   9        4.68        1.98      3.08 o 
   7   2   9      126.75      122.64      7.85 o 
   8   2   9        8.16        9.40      4.41 o 
  -9   3   9       30.66       17.64      5.45 o 
  -8   3   9       29.41       37.77      9.50 o 
  -7   3   9      240.90      239.76     10.95 o 
  -6   3   9      518.75      548.81     32.65 o 
  -5   3   9       29.40       31.07      5.16 o 
  -4   3   9       42.24       42.02      3.45 o 
  -3   3   9        0.96       -1.89      1.32 o 
  -2   3   9      490.04      461.77     24.05 o 
  -1   3   9      558.76      591.15     14.84 o 
   0   3   9      106.77       99.07      4.42 o 
   1   3   9        2.53        0.34      1.50 o 
   2   3   9        1.50        0.12      1.30 o 
   3   3   9        6.14        6.45      1.76 o 
   4   3   9      423.70      434.15     13.26 o 
   5   3   9      124.39      127.93      7.89 o 
   6   3   9        2.97       -3.05      3.70 o 
   7   3   9       11.88        7.86      4.02 o 
  -8   4   9       58.09       40.42     11.80 o 
  -7   4   9        3.01        7.24      4.02 o 
  -6   4   9        7.36        2.91      2.90 o 
  -5   4   9       55.23       58.55      3.94 o 
  -4   4   9      195.76      220.36      8.37 o 
  -3   4   9     1067.36     1051.32     73.95 o 
  -2   4   9       10.91        4.53      1.96 o 
  -1   4   9      434.23      424.60     14.43 o 
   0   4   9      160.74      169.64      6.36 o 
   1   4   9       20.40       20.30      2.82 o 
   2   4   9      365.05      339.20      8.90 o 
   3   4   9        4.04        3.71      2.07 o 
   4   4   9      116.31      126.78      6.05 o 
   5   4   9      130.23      145.82      6.71 o 
   6   4   9        9.81        5.00      3.88 o 
   7   4   9        0.59       -2.47      3.51 o 
  -7   5   9       48.28       61.25     10.14 o 
  -6   5   9       10.30       12.43      4.50 o 
  -5   5   9       28.28       42.73      6.07 o 
  -4   5   9       24.81       25.28      4.36 o 
  -3   5   9        4.98        3.37      3.04 o 
  -2   5   9        1.37       -0.81      2.66 o 
  -1   5   9      106.46       89.79      6.24 o 
   0   5   9       65.26       58.35      4.59 o 
   1   5   9       18.51       12.97      2.83 o 
   2   5   9        3.67        3.56      2.36 o 
   3   5   9        1.85        0.26      2.09 o 
   4   5   9      125.46      119.68     10.86 o 
   5   5   9       33.21       29.49      4.33 o 
   6   5   9        3.14       -0.22      3.90 o 
  -6   6   9        1.87        3.97      4.09 o 
  -5   6   9        0.73       -3.92      5.03 o 
  -4   6   9       61.34       57.07     13.52 o 
  -3   6   9      130.92      137.90     11.27 o 
  -2   6   9       41.36       42.78      5.67 o 
  -1   6   9        6.82        2.33      3.47 o 
   0   6   9        6.11        4.49      3.47 o 
   1   6   9       98.15      100.21      7.56 o 
   2   6   9       46.92       42.07      4.42 o 
   3   6   9        5.46        5.03      2.82 o 
   4   6   9       48.36       65.24      6.01 o 
   5   6   9       48.56       49.92      5.62 o 
  -4   7   9       16.90       11.12      5.97 o 
  -3   7   9       27.72       28.28      7.61 o 
  -2   7   9       66.49       65.77      7.42 o 
  -1   7   9       69.23       66.70      7.39 o 
   0   7   9        3.35       -0.01      3.45 o 
   1   7   9      125.03      111.97      8.14 o 
   2   7   9      129.55      140.88      9.04 o 
   3   7   9       53.11       57.47     10.24 o 
  -8   0  10        1.19       -1.76      4.14 o 
  -6   0  10      256.01      234.55     12.01 o 
  -4   0  10     2260.73     2323.52     62.09 o 
  -2   0  10      142.05      166.57      6.48 o 
   0   0  10     1325.71     1462.74     39.43 o 
   2   0  10      256.26      295.98     11.53 o 
   4   0  10      741.51      701.43     16.74 o 
   6   0  10      373.94      315.29     12.02 o 
   8   0  10        2.27        4.13      5.07 o 
  -9   1  10        7.98        4.65      3.60 o 
  -8   1  10      126.36      101.44      6.92 o 
  -7   1  10       59.17       70.38      6.61 o 
  -6   1  10      511.62      461.35     12.50 o 
  -5   1  10       60.98       55.21      3.16 o 
  -4   1  10       97.12       74.00      3.14 o 
  -3   1  10       85.27      100.00      3.57 o 
  -2   1  10       46.67       28.93      2.47 o 
  -1   1  10     1932.95     2012.88     36.76 o 
   0   1  10      743.15      786.98     18.49 o 
   1   1  10        0.02       -0.84      1.06 o 
   2   1  10      327.36      360.99      6.67 o 
   3   1  10      116.36      111.83      3.11 o 
   4   1  10      912.27      946.72     18.70 o 
   5   1  10      617.10      607.58     15.90 o 
   6   1  10      194.68      189.82      7.34 o 
   7   1  10        0.13       -3.09      2.39 o 
   8   1  10        0.72        0.13      3.58 o 
  -9   2  10      130.95      113.67      7.90 o 
  -8   2  10       14.40       13.72      4.48 o 
  -7   2  10       82.69       91.02      7.04 o 
  -6   2  10      325.67      321.69     17.76 o 
  -5   2  10        8.60        5.73      1.83 o 
  -4   2  10       25.08       24.55      3.01 o 
  -3   2  10     2672.05     2512.57     52.38 o 
  -2   2  10       74.18       62.47      3.02 o 
  -1   2  10       61.87       59.70      2.57 o 
   0   2  10       26.04       13.91      2.12 o 
   1   2  10     1063.52     1019.64     32.39 o 
   2   2  10       40.68       52.84      2.61 o 
   3   2  10       54.71       47.05      3.80 o 
   4   2  10      110.50      126.22      5.92 o 
   5   2  10      128.49      125.24      7.57 o 
   6   2  10      246.33      249.37     11.15 o 
   7   2  10       31.63       28.96      5.08 o 
  -8   3  10        6.91        9.66      4.27 o 
  -7   3  10      227.89      228.25     21.17 o 
  -6   3  10       89.17      105.27      5.40 o 
  -5   3  10      236.38      232.87     16.55 o 
  -4   3  10       44.22       49.54      3.73 o 
  -3   3  10        3.64       -0.76      1.58 o 
  -2   3  10      276.90      293.73     14.49 o 
  -1   3  10      170.78      206.25     12.77 o 
   0   3  10      127.90      120.92      5.07 o 
   1   3  10       53.92       54.76      4.02 o 
   2   3  10       60.24       59.01      3.35 o 
   3   3  10       11.27        8.78      1.97 o 
   4   3  10      202.13      198.10      7.43 o 
   5   3  10      107.23       94.26      5.14 o 
   6   3  10        2.79        3.50      3.48 o 
   7   3  10       34.52       40.51      6.16 o 
  -8   4  10        0.38       -1.99      4.11 o 
  -7   4  10        8.22        1.64      3.86 o 
  -6   4  10        1.21       -3.45      2.30 o 
  -5   4  10       41.06       56.46      5.18 o 
  -4   4  10       36.15       36.12      7.36 o 
  -3   4  10      859.61      869.45     58.71 o 
  -2   4  10       16.58       15.19      2.75 o 
  -1   4  10       33.15       37.06      4.13 o 
   0   4  10      106.60       98.11      4.82 o 
   1   4  10      285.15      277.15     10.08 o 
   2   4  10        0.10       -1.48      1.57 o 
   3   4  10      392.67      400.51     10.33 o 
   4   4  10       38.41       43.58      5.55 o 
   5   4  10      111.40      106.90      5.80 o 
   6   4  10        0.28       -0.77      3.34 o 
  -7   5  10       17.97       19.09      6.26 o 
  -6   5  10       24.61       30.15      5.67 o 
  -5   5  10        2.57       -0.56      3.30 o 
  -4   5  10       11.75       17.72      4.01 o 
  -3   5  10      118.00      106.62      6.99 o 
  -2   5  10       76.99       74.58     10.68 o 
  -1   5  10       51.54       54.92      6.06 o 
   0   5  10      423.28      447.63     13.02 o 
   1   5  10      162.09      173.36      7.07 o 
   2   5  10       25.29       21.05      3.56 o 
   3   5  10      120.05      116.22      5.16 o 
   4   5  10       25.53       22.68      5.41 o 
   5   5  10       78.19       73.21      8.33 o 
   6   5  10       49.65       59.55      7.34 o 
  -6   6  10       27.55       29.00      7.96 o 
  -5   6  10       83.10      111.09     13.18 o 
  -4   6  10       78.05       77.37     18.21 o 
  -3   6  10       80.71       91.20     10.04 o 
  -2   6  10        1.75        3.00      4.36 o 
  -1   6  10       36.24       56.22      7.09 o 
   0   6  10       95.53      106.14      7.35 o 
   1   6  10      139.70      134.26      6.46 o 
   2   6  10       38.34       41.98     10.41 o 
   3   6  10        0.30       -3.67      2.83 o 
   4   6  10        0.35        4.97      3.15 o 
  -4   7  10       39.95       40.08      6.59 o 
  -3   7  10       96.96       90.27     10.75 o 
  -2   7  10        0.53       -4.36      3.58 o 
  -1   7  10        0.09       -2.27      6.15 o 
   0   7  10       36.94       42.19      7.62 o 
   1   7  10       19.85       13.68      4.64 o 
   2   7  10       18.55       23.32      5.35 o 
  -9   0  11      101.96       84.58     11.21 o 
  -7   0  11     1525.96     1510.44     58.95 o 
  -5   0  11      183.43      174.65      7.58 o 
  -3   0  11      183.63      171.72      6.99 o 
  -1   0  11     1595.87     1841.29     68.63 o 
   1   0  11     1318.78     1313.38     36.08 o 
   3   0  11       80.05       71.98      4.30 o 
   5   0  11        5.17        4.98      2.71 o 
   7   0  11        7.91        3.60      4.87 o 
  -9   1  11       15.52       12.46      4.25 o 
  -8   1  11       13.61        8.12      3.80 o 
  -7   1  11      714.07      677.89     21.68 o 
  -6   1  11      237.55      220.06      7.57 o 
  -5   1  11      151.84      148.40      5.59 o 
  -4   1  11       92.46       77.72      3.34 o 
  -3   1  11        0.30       -1.58      1.05 o 
  -2   1  11       12.52        7.89      1.70 o 
  -1   1  11     3241.14     3457.19     70.63 o 
   0   1  11        0.74        2.64      1.59 o 
   1   1  11        1.97        3.49      1.45 o 
   2   1  11       78.49       78.44      3.38 o 
   3   1  11        4.89        9.11      1.68 o 
   4   1  11      342.77      350.55      9.40 o 
   5   1  11      396.21      392.33     16.46 o 
   6   1  11       10.46        8.35      2.87 o 
   7   1  11        0.28        2.76      3.39 o 
  -9   2  11       13.79       11.18      4.79 o 
  -8   2  11       61.88       61.89      8.98 o 
  -7   2  11      219.17      205.91      9.91 o 
  -6   2  11        7.48        5.14      2.49 o 
  -5   2  11      211.39      218.61      8.76 o 
  -4   2  11      285.63      289.04     10.17 o 
  -3   2  11      265.72      267.04     11.23 o 
  -2   2  11        2.99        0.84      1.32 o 
  -1   2  11       19.22       23.60      2.79 o 
   0   2  11       68.06       57.19      7.02 o 
   1   2  11        1.06        1.03      1.68 o 
   2   2  11       20.85       18.69      2.01 o 
   3   2  11      118.57      124.16      4.02 o 
   4   2  11       32.92       37.69      3.19 o 
   5   2  11        2.87        5.09      2.53 o 
   6   2  11       84.24       80.01      9.84 o 
   7   2  11      140.02      142.32      9.20 o 
  -8   3  11      257.53      291.73     13.17 o 
  -7   3  11       16.44       11.70      4.18 o 
  -6   3  11      601.17      652.51     44.04 o 
  -5   3  11       14.19       18.27      2.65 o 
  -4   3  11        2.53        4.17      2.74 o 
  -3   3  11      291.36      298.41     15.08 o 
  -2   3  11       36.21       44.16      7.50 o 
  -1   3  11      106.75      108.18      4.92 o 
   0   3  11       62.34       64.65      3.86 o 
   1   3  11       75.91       76.69      6.48 o 
   2   3  11       78.74       77.21      3.63 o 
   3   3  11       66.07       62.69      4.79 o 
   4   3  11     2072.48     2178.33     60.39 o 
   5   3  11        0.40       -1.72      2.35 o 
   6   3  11      143.99      125.66     11.59 o 
   7   3  11       11.76       20.96      5.16 o 
  -8   4  11       92.89      123.80     12.85 o 
  -7   4  11       77.99       81.32     17.29 o 
  -6   4  11       90.27       85.16     22.98 o 
  -5   4  11       71.39       85.95      5.76 o 
  -4   4  11      211.38      216.73     20.69 o 
  -3   4  11       71.49       82.12      5.90 o 
  -2   4  11        8.29        8.02      2.31 o 
  -1   4  11        2.95        2.27      2.07 o 
   0   4  11       99.72       91.47      4.82 o 
   1   4  11        5.63        6.87      2.34 o 
   2   4  11       56.42       47.03      4.85 o 
   3   4  11       20.46       21.16      2.95 o 
   4   4  11       39.55       35.24      4.27 o 
   5   4  11       84.98       91.43      6.17 o 
   6   4  11        0.64       -2.62      3.49 o 
  -7   5  11        3.97        7.33      4.50 o 
  -6   5  11      214.06      216.57     18.65 o 
  -5   5  11       62.38       43.96     11.44 o 
  -4   5  11        0.43       -1.35      2.85 o 
  -3   5  11       77.80       95.41      7.29 o 
  -2   5  11       88.78       89.24      7.47 o 
  -1   5  11      269.06      252.63      9.15 o 
   0   5  11        3.98        1.66      2.50 o 
   1   5  11       57.46       54.79      4.96 o 
   2   5  11      108.42      106.84      8.73 o 
   3   5  11       47.28       47.20      4.43 o 
   4   5  11       12.54       15.06      3.86 o 
   5   5  11        0.00       -3.14      2.68 o 
  -5   6  11       99.28       64.63     11.18 o 
  -4   6  11       69.48       96.88     15.48 o 
  -3   6  11        6.50        8.14      4.05 o 
  -2   6  11      132.52      128.00     15.03 o 
  -1   6  11        6.58        4.39      3.55 o 
   0   6  11       93.96      104.79      8.09 o 
   1   6  11       32.40       41.42      4.56 o 
   2   6  11       14.03        7.97      3.51 o 
   3   6  11        0.73        0.87      3.30 o 
   4   6  11        7.18        5.89      3.47 o 
  -3   7  11        0.20       -1.75      3.81 o 
  -2   7  11        0.13       -4.99      3.57 o 
  -1   7  11       62.14       66.36     12.67 o 
   0   7  11        2.07       -0.02      4.19 o 
   1   7  11       78.21       75.46     10.90 o 
  -8   0  12       39.88       49.39      8.40 o 
  -6   0  12      634.82      661.78     20.43 o 
  -4   0  12       79.07       75.03      4.70 o 
  -2   0  12        9.23        6.81      2.15 o 
   0   0  12     1029.41      988.98     28.46 o 
   2   0  12       30.18       37.90      2.84 o 
   4   0  12      528.66      553.93     19.43 o 
   6   0  12      483.91      466.50     24.19 o 
  -9   1  12       43.72       36.52      6.34 o 
  -8   1  12       13.30        1.58      3.42 o 
  -7   1  12        9.84        4.10      3.76 o 
  -6   1  12       13.72        5.72      2.01 o 
  -5   1  12      148.85      145.46      4.95 o 
  -4   1  12       29.97       26.83      4.24 o 
  -3   1  12       18.59       19.01      2.98 o 
  -2   1  12       87.45      103.55      6.87 o 
  -1   1  12       12.98       10.47      2.86 o 
   0   1  12      986.87      948.16     29.55 o 
   1   1  12        0.21       -0.80      1.36 o 
   2   1  12       16.39       14.83      1.87 o 
   3   1  12     1006.22      985.61     17.90 o 
   4   1  12      516.09      505.02     10.48 o 
   5   1  12        0.63       -0.75      2.23 o 
   6   1  12       41.80       40.45      7.00 o 
   7   1  12        2.96        1.02      5.13 o 
  -8   2  12        2.91        2.02      4.82 o 
  -7   2  12      105.61      109.74      7.52 o 
  -6   2  12      104.57      107.16      5.38 o 
  -5   2  12       10.84        6.42      2.38 o 
  -4   2  12        4.58        3.26      1.79 o 
  -3   2  12      848.24      916.19     26.82 o 
  -2   2  12       72.03       67.02      7.87 o 
  -1   2  12     1326.69     1359.52     30.87 o 
   0   2  12      594.93      600.41     15.43 o 
   1   2  12     1519.33     1510.24     58.84 o 
   2   2  12       19.70       14.66      2.01 o 
   3   2  12      173.13      169.33      4.96 o 
   4   2  12      129.25      118.25      4.75 o 
   5   2  12       76.02       77.48      9.65 o 
   6   2  12        0.75       -4.18      2.97 o 
   7   2  12       79.58       98.00      8.35 o 
  -8   3  12       32.40       42.41      8.90 o 
  -7   3  12      231.70      227.85     17.21 o 
  -6   3  12        2.30        4.19      3.59 o 
  -5   3  12      167.59      174.76     15.71 o 
  -4   3  12      138.76      131.26     16.12 o 
  -3   3  12       42.21       41.95      5.01 o 
  -2   3  12        8.85        6.36      3.32 o 
  -1   3  12        4.37        6.03      2.17 o 
   0   3  12        4.09        1.51      1.83 o 
   1   3  12      286.03      289.48     12.74 o 
   2   3  12      100.58      104.17      4.90 o 
   3   3  12      153.19      151.38      5.46 o 
   4   3  12       38.31       42.46      6.87 o 
   5   3  12       24.11       14.96      3.25 o 
   6   3  12        0.53        0.60      3.36 o 
  -7   4  12       52.82       79.68      8.28 o 
  -6   4  12       48.26       53.58      6.70 o 
  -5   4  12      101.12      112.31     13.13 o 
  -4   4  12        7.61        4.94      3.33 o 
  -3   4  12      286.07      267.53     25.60 o 
  -2   4  12        0.13       -3.63      2.42 o 
  -1   4  12       77.84       78.90      4.79 o 
   0   4  12       10.00       10.31      2.74 o 
   1   4  12      989.76     1041.69     58.71 o 
   2   4  12       27.97       26.03      5.19 o 
   3   4  12       35.35       28.51      3.88 o 
   4   4  12        3.45       -1.56      3.29 o 
   5   4  12       25.42       28.24      4.44 o 
   6   4  12       39.44       41.91     13.76 o 
  -6   5  12        8.00       12.08      4.53 o 
  -5   5  12      233.87      266.17     18.39 o 
  -4   5  12       74.37       55.67     11.86 o 
  -3   5  12      222.48      208.97     10.40 o 
  -2   5  12       55.41       54.72     12.27 o 
  -1   5  12        0.06       -2.49      2.32 o 
   0   5  12      242.68      259.35     14.57 o 
   1   5  12      126.59      122.04      7.91 o 
   2   5  12      428.57      453.13     19.35 o 
   3   5  12        3.83        2.06      3.28 o 
   4   5  12        2.09        0.05      2.77 o 
   5   5  12        2.72        0.51      3.00 o 
  -5   6  12        5.52        1.78      5.69 o 
  -4   6  12        0.25       -1.62      3.35 o 
  -3   6  12        0.02       -4.18      3.71 o 
  -2   6  12      127.20      152.45     12.66 o 
  -1   6  12       71.34       67.17      7.31 o 
   0   6  12        7.82        2.33      3.63 o 
   1   6  12      105.65       97.89      9.27 o 
   2   6  12        0.03       -1.08      2.78 o 
   3   6  12        0.38       -1.69      3.48 o 
  -2   7  12        1.06       -4.85      3.23 o 
  -1   7  12       24.76       37.51      6.35 o 
   0   7  12       47.53       57.51      8.83 o 
  -9   0  13      417.60      400.23     22.61 o 
  -7   0  13       32.92       33.63      7.05 o 
  -5   0  13       65.90       53.19      5.11 o 
  -3   0  13     1474.30     1503.95     40.17 o 
  -1   0  13      292.22      280.01     15.15 o 
   1   0  13      536.90      529.56     19.54 o 
   3   0  13      226.74      219.31      9.35 o 
   5   0  13      680.91      730.89     33.76 o 
   7   0  13       52.55       47.46      9.32 o 
  -9   1  13       33.10       17.95      4.94 o 
  -8   1  13       71.36       60.03      6.66 o 
  -7   1  13       28.85       22.16      9.49 o 
  -6   1  13      384.08      377.72      9.64 o 
  -5   1  13      486.89      493.91     11.49 o 
  -4   1  13      276.68      280.23      7.46 o 
  -3   1  13       18.48       14.93      2.44 o 
  -2   1  13      166.06      167.48      5.79 o 
  -1   1  13      982.98     1027.49     29.62 o 
   0   1  13      375.46      390.05     15.15 o 
   1   1  13      426.63      440.29     19.09 o 
   2   1  13      453.82      417.72      9.04 o 
   3   1  13      115.39      108.26      3.91 o 
   4   1  13       29.61       33.03      3.20 o 
   5   1  13      322.44      299.42     12.64 o 
   6   1  13       70.15       57.73      6.56 o 
   7   1  13        0.15       -4.74      4.68 o 
  -8   2  13      174.85      183.04     10.05 o 
  -7   2  13       66.21       71.76      9.08 o 
  -6   2  13       36.72       43.84      4.37 o 
  -5   2  13        0.27       -2.69      1.79 o 
  -4   2  13      200.96      198.75     12.64 o 
  -3   2  13     1093.34     1172.23     46.50 o 
  -2   2  13        1.09        2.14      2.45 o 
  -1   2  13        1.56        0.21      1.92 o 
   0   2  13       35.40       34.90      3.56 o 
   1   2  13       17.65       19.57      3.00 o 
   2   2  13       59.25       48.36      4.17 o 
   3   2  13       26.90       27.92      2.65 o 
   4   2  13        1.40       -0.72      1.95 o 
   5   2  13       79.69       75.50     10.32 o 
   6   2  13        9.24        5.56      3.90 o 
  -8   3  13       13.80       13.16      7.59 o 
  -7   3  13        0.05       -0.76      3.68 o 
  -6   3  13      175.91      184.18     24.25 o 
  -5   3  13      126.18      116.99      9.87 o 
  -4   3  13       16.30       17.23      3.85 o 
  -3   3  13       29.98       35.32      8.00 o 
  -2   3  13       27.60       22.87      4.53 o 
  -1   3  13       31.77       35.36      5.07 o 
   0   3  13      253.08      235.93      9.52 o 
   1   3  13      451.87      463.97     13.22 o 
   2   3  13       14.12       14.72      2.95 o 
   3   3  13      119.08      108.28      5.20 o 
   4   3  13      185.49      190.78      7.58 o 
   5   3  13       12.37       12.61      6.40 o 
   6   3  13       81.47       91.00     14.31 o 
  -7   4  13        6.05        7.40      4.69 o 
  -6   4  13       20.89       15.34      4.82 o 
  -5   4  13      242.88      255.13     15.99 o 
  -4   4  13      132.57      129.49     15.91 o 
  -3   4  13      244.51      245.45     21.93 o 
  -2   4  13      125.75      108.12      6.99 o 
  -1   4  13      590.14      583.05     29.67 o 
   0   4  13       42.05       51.41      4.66 o 
   1   4  13        0.52        3.09      2.52 o 
   2   4  13        5.68        4.84      2.60 o 
   3   4  13        0.15       -2.65      2.02 o 
   4   4  13        0.42       -2.43      2.59 o 
   5   4  13       46.45       38.77      4.87 o 
  -6   5  13      131.52      126.31     28.11 o 
  -5   5  13       49.10       65.48     16.28 o 
  -4   5  13       24.26       25.14      4.89 o 
  -3   5  13       20.78       29.93      5.26 o 
  -2   5  13       10.60        5.55      7.04 o 
  -1   5  13      167.44      181.45      7.60 o 
   0   5  13      190.28      187.87      7.87 o 
   1   5  13      100.38       83.47      7.61 o 
   2   5  13      126.66      115.85      6.97 o 
   3   5  13       70.11       79.86      7.66 o 
   4   5  13      144.47      142.59      7.19 o 
  -4   6  13        1.03       -1.58      3.69 o 
  -3   6  13       93.80       83.24     15.73 o 
  -2   6  13       70.67       85.04      8.30 o 
  -1   6  13        0.88       -0.53      3.61 o 
   0   6  13        0.00       -4.82      3.21 o 
   1   6  13       45.70       46.90      5.03 o 
   2   6  13       21.09       12.69      3.64 o 
   3   6  13        1.87       -4.36      7.00 o 
  -8   0  14        2.87       -2.69      4.29 o 
  -6   0  14      226.29      228.26      9.86 o 
  -4   0  14      953.03      933.01     26.84 o 
  -2   0  14      322.20      321.41     11.22 o 
   0   0  14       38.17       40.06      6.70 o 
   2   0  14      160.17      149.23      7.58 o 
   4   0  14      267.47      263.05     11.80 o 
   6   0  14        4.65        0.04      4.50 o 
  -8   1  14       30.71       25.28      5.21 o 
  -7   1  14       18.94       11.39      3.81 o 
  -6   1  14       61.76       63.04      3.97 o 
  -5   1  14      411.26      402.51     12.19 o 
  -4   1  14       69.58       69.58      3.60 o 
  -3   1  14       12.69       15.49      2.74 o 
  -2   1  14       16.32        9.96      3.25 o 
  -1   1  14      282.98      272.22     10.92 o 
   0   1  14       19.51       18.16      4.57 o 
   1   1  14       31.65       25.13      2.89 o 
   2   1  14       58.87       58.88      4.03 o 
   3   1  14      375.71      369.72      9.72 o 
   4   1  14      567.98      587.32     26.69 o 
   5   1  14       24.87       17.67      4.44 o 
   6   1  14        1.35       -0.45      3.38 o 
  -8   2  14        2.61        0.77      4.69 o 
  -7   2  14       96.17      116.81     11.31 o 
  -6   2  14      181.98      188.20     13.69 o 
  -5   2  14      176.60      185.35      9.71 o 
  -4   2  14        0.44       -1.45      2.13 o 
  -3   2  14       50.92       59.30      5.96 o 
  -2   2  14     1156.69     1179.39     72.31 o 
  -1   2  14       52.51       48.81      4.22 o 
   0   2  14      177.86      186.81      7.17 o 
   1   2  14      661.21      670.17     17.91 o 
   2   2  14      135.89      134.17      5.97 o 
   3   2  14       19.79       19.03      2.44 o 
   4   2  14       75.60       68.33      4.31 o 
   5   2  14        0.49       -1.52      3.07 o 
   6   2  14        9.15        6.04      5.66 o 
  -7   3  14      353.36      342.23     18.30 o 
  -6   3  14       68.42       74.00      7.32 o 
  -5   3  14      201.91      206.58     16.54 o 
  -4   3  14       43.19       26.41      8.95 o 
  -3   3  14      270.14      273.79     11.61 o 
  -2   3  14       11.72        7.53      3.26 o 
  -1   3  14       39.18       34.74      4.00 o 
   0   3  14      174.93      165.70      8.38 o 
   1   3  14      541.14      505.60     21.83 o 
   2   3  14      418.70      405.24     22.84 o 
   3   3  14        0.24       -1.11      1.99 o 
   4   3  14       60.04       61.61      6.64 o 
   5   3  14      104.77      113.02      7.65 o 
   6   3  14       24.63       22.00      5.07 o 
  -7   4  14      106.72      121.25      8.75 o 
  -6   4  14       33.85       43.44     10.39 o 
  -5   4  14       77.64       95.80      9.84 o 
  -4   4  14        0.01       -3.73      2.49 o 
  -3   4  14      138.80      142.91     21.32 o 
  -2   4  14      182.25      179.06      9.29 o 
  -1   4  14      115.84      129.23      9.65 o 
   0   4  14       69.91       73.40      5.54 o 
   1   4  14      494.28      484.08     14.28 o 
   2   4  14        3.81       -0.99      2.44 o 
   3   4  14        7.62        7.78      3.59 o 
   4   4  14       91.43       94.47      5.66 o 
   5   4  14        5.90        1.57      4.17 o 
  -6   5  14       26.06       22.60      5.64 o 
  -5   5  14       50.43       62.57      5.96 o 
  -4   5  14      104.66      111.72      9.18 o 
  -3   5  14        5.86        4.16      3.77 o 
  -2   5  14        1.41       -4.30      2.90 o 
  -1   5  14      104.60      112.88      6.13 o 
   0   5  14       62.39       74.05     10.24 o 
   1   5  14        2.58       -1.64      2.47 o 
   2   5  14       62.89       65.76      8.56 o 
   3   5  14       16.93       21.71      5.28 o 
   4   5  14       87.51       91.14      7.05 o 
  -4   6  14       32.08       33.25      5.77 o 
  -3   6  14        0.05       -5.38      3.75 o 
  -2   6  14        2.99       -3.64      3.81 o 
  -1   6  14       17.03       23.07      5.47 o 
   0   6  14        0.51       -2.29      5.28 o 
   1   6  14       60.84       58.99      5.86 o 
   2   6  14        1.62        2.40      3.26 o 
  -5   0  15        3.74        2.87      3.28 o 
  -3   0  15      507.77      549.69     17.38 o 
  -1   0  15       54.75       61.61      8.34 o 
   1   0  15      595.32      659.96     23.04 o 
   3   0  15       52.84       62.61      6.18 o 
   5   0  15        2.65       -0.82      4.68 o 
  -8   1  15       13.57        8.80      4.25 o 
  -7   1  15      176.61      165.74      8.92 o 
  -6   1  15        6.37        3.51      2.18 o 
  -5   1  15      857.09      846.16     25.94 o 
  -4   1  15      196.81      189.48      7.25 o 
  -3   1  15      168.75      165.23      6.61 o 
  -2   1  15       10.69        6.03      3.12 o 
  -1   1  15      158.99      165.13      8.22 o 
   0   1  15      584.98      590.13     19.44 o 
   1   1  15     1613.97     1613.80     36.76 o 
   2   1  15       63.05       59.56      4.25 o 
   3   1  15        2.37        0.37      1.97 o 
   4   1  15        3.76       -2.73      2.74 o 
   5   1  15       24.21       15.28      4.37 o 
   6   1  15       32.87       44.31      6.28 o 
  -8   2  15        0.11       -6.79      4.76 o 
  -7   2  15       92.13      109.26     11.16 o 
  -6   2  15        4.87        4.80      3.49 o 
  -5   2  15       56.28       61.55      8.00 o 
  -4   2  15        0.03       -0.53      2.19 o 
  -3   2  15      113.08      116.11      7.08 o 
  -2   2  15      101.80       96.75      6.53 o 
  -1   2  15      184.64      184.08     12.59 o 
   0   2  15       78.52       75.97      5.98 o 
   1   2  15      270.59      280.90     12.93 o 
   2   2  15        8.45        8.99      2.79 o 
   3   2  15       11.42        6.70      2.08 o 
   4   2  15       20.79       16.55      3.40 o 
   5   2  15       83.25       90.72     11.85 o 
   6   2  15       21.75       27.31      7.86 o 
  -7   3  15        9.71       13.97      4.97 o 
  -6   3  15        7.02        5.39      3.75 o 
  -5   3  15      308.72      318.65     31.89 o 
  -4   3  15        9.47       13.49      8.52 o 
  -3   3  15       18.77       24.55      4.87 o 
  -2   3  15      204.91      192.15     19.62 o 
  -1   3  15        1.91        0.18      2.46 o 
   0   3  15      291.36      285.64     14.42 o 
   1   3  15      248.71      222.19      9.76 o 
   2   3  15      465.01      449.26     25.59 o 
   3   3  15       68.52       54.08      8.10 o 
   4   3  15      160.42      152.72      7.06 o 
   5   3  15        1.84        4.54      3.84 o 
  -6   4  15       29.28       40.84      6.36 o 
  -5   4  15       86.16      101.73      7.87 o 
  -4   4  15        2.20        8.52      3.80 o 
  -3   4  15      206.79      198.17     10.18 o 
  -2   4  15        0.01        2.00      3.41 o 
  -1   4  15        0.12       -2.10      2.51 o 
   0   4  15       47.75       56.63      5.06 o 
   1   4  15        8.21        6.96      3.06 o 
   2   4  15       54.10       59.43      6.73 o 
   3   4  15        0.24       -0.95      3.33 o 
   4   4  15       67.05       70.36      9.44 o 
  -5   5  15       14.31       15.51      4.17 o 
  -4   5  15       18.73        9.52      5.36 o 
  -3   5  15       95.37       97.69      8.75 o 
  -2   5  15        6.50        4.22      3.80 o 
  -1   5  15       10.35        6.31      3.12 o 
   0   5  15       59.70       70.79      5.91 o 
   1   5  15       13.53       13.48      3.64 o 
   2   5  15       27.59       19.86      3.92 o 
   3   5  15        5.94        6.19      3.83 o 
  -3   6  15       28.60       35.67      6.49 o 
  -2   6  15       22.80       27.74      6.04 o 
  -1   6  15       62.27       67.81      8.90 o 
   0   6  15       45.40       43.59      6.83 o 
   1   6  15       82.59       96.27      8.24 o 
  -8   0  16        1.17       -7.14      4.76 o 
  -6   0  16        7.83        5.89      3.35 o 
  -4   0  16       64.14       79.77      5.88 o 
  -2   0  16     2029.64     1948.68     75.23 o 
   0   0  16       75.18       73.79      9.61 o 
   2   0  16      677.72      720.07     23.17 o 
   4   0  16      112.50      116.38     10.87 o 
  -8   1  16       40.92       34.45      8.32 o 
  -7   1  16        0.13       -0.09      5.34 o 
  -6   1  16       50.04       39.88      4.90 o 
  -5   1  16       12.49       27.89      3.84 o 
  -4   1  16       24.09       27.56      3.62 o 
  -3   1  16       52.25       54.35      4.64 o 
  -2   1  16       17.80       10.10      3.40 o 
  -1   1  16        0.41       -1.47      2.58 o 
   0   1  16      728.34      749.95     28.75 o 
   1   1  16      147.39      152.41      6.75 o 
   2   1  16       20.13       12.72      2.78 o 
   3   1  16       12.16        8.14      2.48 o 
   4   1  16      112.99      102.52      5.75 o 
   5   1  16      130.13      129.85      8.48 o 
  -7   2  16       18.12       14.84      6.89 o 
  -6   2  16      121.27      134.27      6.73 o 
  -5   2  16      380.36      382.07     17.36 o 
  -4   2  16       21.69       21.69      3.62 o 
  -3   2  16     1354.74     1369.03     39.46 o 
  -2   2  16        1.34       -1.19      2.70 o 
  -1   2  16       10.42       11.36      3.80 o 
   0   2  16       10.60       12.32      3.19 o 
   1   2  16       37.65       33.01      4.25 o 
   2   2  16       78.67       77.88      6.20 o 
   3   2  16       65.20       68.08      4.77 o 
   4   2  16       31.50       26.68      4.04 o 
   5   2  16        0.34       -3.22      4.40 o 
  -7   3  16       40.56       40.09      6.70 o 
  -6   3  16        0.27       -4.86      3.24 o 
  -5   3  16      176.18      165.25     11.38 o 
  -4   3  16        2.87        1.69      3.20 o 
  -3   3  16        7.41        6.00      3.68 o 
  -2   3  16       17.11       18.59      4.61 o 
  -1   3  16      138.49      132.71      6.55 o 
   0   3  16      126.02      114.75      5.99 o 
   1   3  16       55.30       49.03      4.88 o 
   2   3  16       25.27       22.64      3.77 o 
   3   3  16        2.12        1.40      2.74 o 
   4   3  16        0.22        1.32      2.91 o 
   5   3  16      117.25      122.65     12.28 o 
  -6   4  16        0.26       -0.44      3.85 o 
  -5   4  16       23.22       26.41      8.59 o 
  -4   4  16       11.53       17.34      4.57 o 
  -3   4  16      112.60      118.80      8.44 o 
  -2   4  16      144.02      124.23      8.15 o 
  -1   4  16        3.59        4.22      2.96 o 
   0   4  16        2.15        0.00      2.78 o 
   1   4  16      125.15      132.09      6.72 o 
   2   4  16        8.86        5.47      3.10 o 
   3   4  16        0.65       -1.44      3.40 o 
   4   4  16        1.76        0.46      3.41 o 
  -4   5  16       25.14       25.45      5.73 o 
  -3   5  16       21.06       17.73      4.91 o 
  -2   5  16        7.10        9.60      4.56 o 
  -1   5  16      123.50      115.86      6.83 o 
   0   5  16        2.14        3.24      2.99 o 
   1   5  16        0.07       -1.55      2.72 o 
   2   5  16        3.37        4.65      3.32 o 
  -7   0  17      475.84      466.71     24.09 o 
  -5   0  17        1.74        1.54      4.57 o 
  -3   0  17      170.80      159.03     12.10 o 
  -1   0  17        0.22       -2.01      3.73 o 
   1   0  17      505.05      516.49     18.46 o 
   3   0  17      288.90      266.14     11.76 o 
   5   0  17       13.65       16.30      6.97 o 
  -7   1  17       99.32       85.09     11.76 o 
  -6   1  17       32.26       38.46      7.88 o 
  -5   1  17      812.06      777.58     20.17 o 
  -4   1  17       17.41       17.92      4.46 o 
  -3   1  17      286.57      291.48      9.76 o 
  -2   1  17       32.11       29.48     10.49 o 
  -1   1  17       19.73       12.43      3.83 o 
   0   1  17       35.15       55.44      5.11 o 
   1   1  17     1210.10     1164.82     28.29 o 
   2   1  17        8.19        4.83      2.47 o 
   3   1  17        4.17        0.70      2.32 o 
   4   1  17       55.42       51.82      6.54 o 
   5   1  17       24.82       24.59      5.53 o 
  -7   2  17       66.05       66.90      8.92 o 
  -6   2  17        7.74        3.92      3.15 o 
  -5   2  17        4.87       12.96      4.57 o 
  -4   2  17       62.63       59.94      7.09 o 
  -3   2  17      236.62      224.31     10.67 o 
  -2   2  17      127.89      137.97      8.10 o 
  -1   2  17       13.55       11.09      3.80 o 
   0   2  17       44.45       50.62      5.15 o 
   1   2  17       48.20       44.49      4.78 o 
   2   2  17        0.98        3.05      2.77 o 
   3   2  17        1.31       -2.07      2.43 o 
   4   2  17       25.79       28.31      4.45 o 
  -6   3  17       61.62       75.90      8.14 o 
  -5   3  17       75.50       90.69      6.75 o 
  -4   3  17        9.91        4.90      3.09 o 
  -3   3  17        3.57       -0.81      3.53 o 
  -2   3  17       23.45       15.92      4.37 o 
  -1   3  17        8.97        5.12      2.97 o 
   0   3  17       92.50       91.12      5.81 o 
   1   3  17       42.12       41.85      4.65 o 
   2   3  17      211.03      219.70     10.78 o 
   3   3  17       26.23       13.52      4.48 o 
   4   3  17      241.24      277.90     12.85 o 
  -5   4  17       68.11       77.68      6.82 o 
  -4   4  17        0.25       -4.47      2.98 o 
  -3   4  17       62.27       70.16      7.70 o 
  -2   4  17       25.14       28.30      5.58 o 
  -1   4  17       27.46       30.71      5.14 o 
   0   4  17       13.35       15.77      3.75 o 
   1   4  17       19.59       25.36      4.29 o 
   2   4  17        0.01       -2.09      2.86 o 
   3   4  17        0.13       -1.57      6.42 o 
  -4   5  17        6.88        4.60      4.41 o 
  -3   5  17      184.00      205.21     17.26 o 
  -2   5  17        6.09        0.08      4.34 o 
  -1   5  17        4.50        2.55      3.42 o 
   0   5  17        7.27        6.37      3.43 o 
   1   5  17        6.15        3.33      3.19 o 
  -6   0  18       85.97       88.79     10.78 o 
  -4   0  18      467.90      479.06     24.85 o 
  -2   0  18      140.98      128.43     10.93 o 
   0   0  18        1.38        0.74      4.79 o 
   2   0  18       59.34       51.65      6.33 o 
   4   0  18      112.15      126.81     11.95 o 
  -7   1  18       87.03       72.99     10.85 o 
  -6   1  18      144.94      130.64      6.63 o 
  -5   1  18       11.62       19.62      4.02 o 
  -4   1  18       21.08       35.48      6.09 o 
  -3   1  18       79.28       91.33      7.84 o 
  -2   1  18        2.34        1.49      3.15 o 
  -1   1  18       42.65       47.62      5.93 o 
   0   1  18      851.38      846.64     26.82 o 
   1   1  18       24.34       39.83      4.42 o 
   2   1  18        0.25       -3.47      2.31 o 
   3   1  18        2.07        0.33      2.35 o 
   4   1  18       91.09       92.78      7.96 o 
  -6   2  18       22.38       21.95      5.00 o 
  -5   2  18       12.93       12.65      3.55 o 
  -4   2  18       41.27       50.42      5.08 o 
  -3   2  18       92.73       96.75      7.47 o 
  -2   2  18       52.40       59.49      6.69 o 
  -1   2  18       19.60       25.79     12.43 o 
   0   2  18       10.74        2.85      3.06 o 
   1   2  18       20.30       12.05      3.49 o 
   2   2  18      115.68      127.92      6.59 o 
   3   2  18        8.38        2.87      2.93 o 
   4   2  18       57.10       60.10      5.77 o 
  -6   3  18       17.07        7.69      4.71 o 
  -5   3  18       76.45       83.98      6.66 o 
  -4   3  18        0.22        1.36      2.96 o 
  -3   3  18       27.96       34.15      5.98 o 
  -2   3  18       61.18       65.01     13.72 o 
  -1   3  18      155.74      134.52      8.52 o 
   0   3  18      177.08      193.56      8.37 o 
   1   3  18      312.49      312.15     14.69 o 
   2   3  18       13.03       11.03      3.60 o 
   3   3  18        7.01        7.09      4.01 o 
  -4   4  18       10.24       13.60      6.16 o 
  -3   4  18      157.23      148.03     12.43 o 
  -2   4  18        0.04       -3.71      3.97 o 
  -1   4  18        1.46       -2.72      2.88 o 
   0   4  18       26.18       21.86      4.17 o 
   1   4  18        2.81        2.90      3.02 o 
   2   4  18        0.91        1.86      3.31 o 
  -2   5  18       18.19       15.35      5.36 o 
  -1   5  18        0.01       -1.11      3.20 o 
  -5   0  19       26.52       18.20      6.74 o 
  -3   0  19      273.04      248.50     16.43 o 
  -1   0  19       46.29       49.81      8.72 o 
   1   0  19       45.74       37.97      8.20 o 
   3   0  19      169.81      171.12      9.61 o 
  -6   1  19       16.97       18.50      4.75 o 
  -5   1  19      113.57      105.83      7.52 o 
  -4   1  19        0.01       -2.50      3.01 o 
  -3   1  19      154.69      137.05      8.36 o 
  -2   1  19       60.88       49.10      6.36 o 
  -1   1  19       11.89       10.37      3.91 o 
   0   1  19      187.70      188.15      9.90 o 
   1   1  19       73.63       76.72      6.23 o 
   2   1  19       33.75       33.37      5.06 o 
   3   1  19       13.48       11.52      3.13 o 
  -6   2  19        4.21        4.59      3.30 o 
  -5   2  19        9.88       11.40      3.45 o 
  -4   2  19       85.30       93.75      6.36 o 
  -3   2  19      310.79      293.41     13.06 o 
  -2   2  19      188.46      167.42      9.47 o 
  -1   2  19       29.28       33.83      5.52 o 
   0   2  19       16.15       13.42      3.66 o 
   1   2  19       23.54       23.82      4.22 o 
   2   2  19        0.02       -0.15      2.88 o 
   3   2  19       43.67       55.14      7.12 o 
  -5   3  19       26.90       23.17      4.45 o 
  -4   3  19        0.88       -0.73      2.83 o 
  -3   3  19        0.09       -3.98      3.46 o 
  -2   3  19        1.39        0.65      3.59 o 
  -1   3  19       40.95       41.80      6.38 o 
   0   3  19      109.61      107.69      7.10 o 
   1   3  19       76.43       81.16      7.25 o 
   2   3  19        0.09       -2.30      2.99 o 
  -3   4  19        0.10        0.82      4.20 o 
  -2   4  19      347.73      416.77     28.02 o 
  -1   4  19       35.43       39.86      6.44 o 
   0   4  19        7.63        6.07      3.35 o 
   1   4  19       16.49       11.83      3.81 o 
  -6   0  20       22.98       32.47      8.01 o 
  -4   0  20       45.30       39.26      8.68 o 
  -2   0  20      192.88      196.09     14.55 o 
   0   0  20       17.40        4.42      5.43 o 
   2   0  20      175.30      163.82      9.61 o 
  -5   1  20        5.55        7.23      3.79 o 
  -4   1  20       35.99       42.09      6.32 o 
  -3   1  20        5.71        2.53      3.78 o 
  -2   1  20        9.99        5.61      3.97 o 
  -1   1  20       16.73       14.19      4.52 o 
   0   1  20      230.72      236.36     11.56 o 
   1   1  20      178.54      172.71      8.00 o 
   2   1  20        2.58       -0.62      2.86 o 
   3   1  20       91.66      101.83      6.98 o 
  -5   2  20       46.37       44.71      6.49 o 
  -4   2  20       39.25       43.10      6.34 o 
  -3   2  20       10.86        9.83      4.10 o 
  -2   2  20        4.30        4.96      3.80 o 
  -1   2  20        0.58       -1.70      3.06 o 
   0   2  20        0.24       -2.67      3.33 o 
   1   2  20       13.91       10.66      3.56 o 
   2   2  20       22.02       10.80      3.78 o 
  -4   3  20        9.25       11.15      3.74 o 
  -3   3  20      153.77      178.54     11.60 o 
  -2   3  20       27.47       25.39      5.81 o 
  -1   3  20       59.14       54.62      7.33 o 
   0   3  20       64.15       72.73      6.67 o 
   1   3  20       38.22       33.67      4.80 o 
  -5   0  21        7.09        2.52      5.56 o 
  -3   0  21      331.45      325.87     20.45 o 
  -1   0  21       18.27       25.62      7.27 o 
   1   0  21        1.20       -1.09      4.96 o 
  -4   1  21        1.30       -2.13      3.45 o 
  -3   1  21       21.23       10.34      4.51 o 
  -2   1  21        0.64       -1.06      3.64 o 
  -1   1  21       26.16       20.99      5.29 o 
   0   1  21        0.72        1.88      3.88 o 
   1   1  21       15.01       15.72      4.74 o 
   2   1  21        7.65        8.59      3.84 o 
  -4   2  21       11.37        9.10      4.54 o 
  -3   2  21        4.34        3.91      4.00 o 
  -2   2  21      163.76      178.24     10.27 o 
  -1   2  21       18.86       24.82      8.25 o 
   0   2  21        0.54       -0.93      3.80 o 
   1   2  21        0.56       -1.92      3.12 o 
  -2   3  21        0.09       -4.90      4.22 o 
  -1   3  21       26.69       21.28      8.17 o 
  -2   0  22      352.28      363.27     22.24 o 
   0   0  22        0.60       -4.74      5.05 o 
  -3   1  22      106.32      118.97      8.49 o 
  -2   1  22       11.78       22.45      5.49 o 
  -1   1  22       54.59       65.82      7.86 o 
   0   1  22        0.57       -2.47      4.07 o 
                                                 
